# Supplementary material for: Soluble CD73 in Critically Ill Septic Patients – Data from the Prospective FINNAKI Study
Source: PLoS One. 2016 Oct 12;11(10):e0164420. doi: 10.1371/journal.pone.0164420 (PMC5061395; doi:10.1371/journal.pone.0164420)
Supplement: S1 Dataset — (XLSX) [file pone.0164420.s001.xlsx]

## Sheet: Taulukko1
CASE	CD73_values_h0	CD73_values_H24	CD73_values_d3	CD73_values_d5	DEAD_90D	KDIGO_FIRST_AKI_STAGE	KDIGO_FINAL_STAGE	KDIGO_AKI	RRT_for_AKI	TIME_to_first_AKI	TIME_to_highest_AKI	LACTATE_first_in_ICU	BAL_daily_D0	BAL_D01_cumul	NOAKI_AKIbefore12h_AKIover12h	AKI_within_first_12h	MECHANICAL_VENTILATION_during_ICUstay	SEPTIC_SHOCK	SEPSIS_STATUS_24h	SHOCK_D3_sampling	SHOCK_D5_sampling	IMMUNOSUPPRESSION	PRE_ICU_STEROID	SEPSIS_CORTICOSTEROID	COMORB_of8	CD73_values_h0_tertiles	DELTA_24h_0h	DELTA_24hto0h_TERT	EMERGENCY_ADM	OPERATIVE_ADM	ICU_Lenght_of_stay_days	HOSPITAL_lenght_of_Stay_from_study_incl_days	AGE	GENDER	HYPERTENSION	MCC_or_ASO	SYST_HEART_FAILURE	THROMBOTIC_DISORDER	DIABETES	CHR_KIDNEY_DISEASE	CHR_LIVER_FAILURE	RHEUMATOID_DISEASE	RENAL_TRANSPLANTATION	MALIGNANCY_non_metastatic	MALIGNANCY_metastatic	MALIGNANCY_HEMATOLOGICAL	ANY_MALIGNANCY	AIDS	SAPSII_without_age
1	7.9	4.79		4.1	0	1	1	1	0	51.08	51.08	5.14	0	-1376	10	2	1	1	2	1	1	0	0	0	0	3	-3.11	1	1	1	8.04	8	20	2	0	0	0	0	0	0	0	0	0	0	0	0	0	0	41
2	3.84	3.65		10.6	1	0	0	0	0			1.73			0	0	1	1	2	1	1	0	0	0	0	2	-0.19	3	1	1	13.18	13	55	1		0	0	0	0	0	0	0	0	0	0	0	0	0	46
3	5.78	4.31		4.15	1	1	1	1	0	70.22	70.22	1.58	2063	3367	10	2	1	1	2	1	1	0	0	0	1	2	-1.47	2	1	0	4.94	23	45	2	0	0	0	0	0	0	1	0	0	1	0	0	1	0	28
4	6.08	4.61	4.99		0	0	0	0	0			1.06			0	0	1	0	1	0	0	0	0		2	2	-1.47	2	1	0	4.41	11	62	2	1	0	0	0	0	0	0	0	0	0	0	0	0	0	67
5	1.88	2.07			0	1	1	1	0	0.65	0.65	0.84	126	-556	1	1	0	1	2	1	1	0	0	0	1	1	0.19	3	1	0	1.79	18	76	1	1	0	0	0	0	0	0	0	0	0	0	0	0	0	21
6	18.24	12.5	11.73		0	1	1	1	0	61.87	61.87	4.84	3291	3107	10	2	1	1	2	1	1	0	0	0	3	3	-5.74	1	1	0	3.89	16	73	1	1	0	1	0	1	0	0	0	0	0	0	0	0	0	40
7	2.66	2.83	2.72		0	0	0	0	0			1.51	-1216	-2816	0	0	0	0	1	0	0	0	0	0	5	1	0.17	3	1	0	2.64	6	72	1	1	1	0	0	1	1	0	0	0	0	0	0	0	0	28
8	6.46	6.06		4.61	0	1	1	1	0	31.57	31.57	3.69	-611	448	10	2	1	1	2	1	1	0	0	0	1	2	-0.4	2	1	0	8.89	21	46	1	1	0	0	0	0	0	0	0	0	0	0	0	0	0	38
9	2.36	2.88		7.82	0	1	3	1	0	1.1	64.1	3.68	8116	12103	1	1	1	1	2	1	1	0	0	0	0	1	0.52	3	1	0	14.97	46	58	2	0	0	0	0	0	0	0	0	0	0	0	0	0	0	74
10	11.23	6.24		7.47	0	1	2	1	0	1	37.67	1.5	338	3413	1	1	0	1	2	1	1	1	1	1	2	3	-4.99	1	1	0	4.81	19	53	1	0	0	0	1	0	1	0	1	0	0	0	0	0	0	23
11	3.53	3.31			0	1	2	1	0	84.72	90.68	0.99			10	2	1	0	1	0	0	0	0	0	0	1	-0.22	3	1	0	4.5	7	53	2	0	0	0	0	0	0	0	0	0	0	0	0	0	0	51
12	3.19	3.23	5.16		0	1	1	1	0	2.62	2.62	1.11	3515	1737	1	1	1	1	2	1	1	0	0	0	3	1	0.04	3	1	0	3.48	15	82	1	1	1	0	0	1	0	0	0	0	0	0	0	0	0	46
13	4.17	2.32			1	2	2	1	0	0.78	0.78	5.94	6206	10192	1	1	1	1	2	1	1	0	0	1	0	2	-1.85	1	1	0	2.14	3	74	2	0	0	0	0	0	0	0	0	0	0	0	0	0	0	48
14	3.28	2.83	3.12		0	0	0	0	0			1.16	-1655	-2681	0	0	0	0	1	0	0	0	0	0	2	1	-0.45	2	1	0	2.91	10	66	1	1	0	0	0	1	0	0	0	0	0	0	0	0	0	21
15	2.9	2.72	3.07		0	0	0	0	0			5.38			0	0	1	1	2	1	1	1	0	1	4	1	-0.18	3	1	1	3.55	41	62	1	1	0	0	0	1	0	1	1	0	0	0	0	0	0	24
16	7.19	6.08		15.2	0	1	1	1	0	0.83	0.83	1.64	70	2358	1	1	1	1	2	1	1	0	0	0	2	3	-1.11	2	1	0	11.08	26	63	1	1	0	0	0	1	0	0	0	0	0	0	0	0	0	43
17	3.81	3.15	5.8		0	0	0	0	0			2.59	1549	1526	0	0	1	1	2	1	1	0	0	0	0	2	-0.66	2	1	0	2.95	5	30	1	0	0	0	0	0	0	0	0	0	0	0	0	0	0	27
18	7.74	6.17		25.78	0	3	3	1	0	0.48	0.48	1.53	-48	1426	1	1	1	1	2	1	1	0	0	0	1	3	-1.57	2	1	1	12.13	12	36	1	0	0	0	0	0	0	0	0	0	0	0	0	0	0	29
19	7.26	5.1		6.31	0	0	0	0	0			0.99	-800	-2748	0	0	1	1	2	1	1	0	0	0	3	3	-2.16	1	1	0	4.94	12	61	1	1	0	0	0	1	0	0	0	0	0	0	0	0	0	36
20	4.22	3.59	3.48		0	2	2	1	0	0.45	0.45	1.95	4243	3496	1	1	1	1	2	1	1	0	0	0	3	2	-0.63	2	1	0	3.78	7	74	1	1	0	1	0	1	0	0	0	0	0	0	0	0	0	25
21	2.2	2.46			0	0	0	0	0			2.3	-1182	-4017	0	0	1	1	2	1	1	0	0	0	1	1	0.26	3	1	0	1.43	8	45	1	1	0	0	0	0	0	0	0	0	0	0	0	0	0	29
22	2.4	4.26		7.49	0	0	0	0	0			0.9	417	348	0	0	1	1	2	1	1	0	0	0	0	1	1.86	3	1	1	6.99	7	22	1	0	0	0	0	0	0	0	0	0	0	0	0	0	0	26
23	2.25	2.6	2.43		0	2	2	1	0	0.95	0.95	3.77	0	5267	1	1	0	1	2	1	1	0	0	1	0	1	0.35	3	1	0	3.09	28	59	1	0	0	0	0	0	0	0	0	0	0	0	0	0	0	37
24	6	4.68		2.48	0	1	1	1	0	39.18	39.18	3.1	-1552	-2072	10	2	1	1	2	1	1	0	0	0	0	2	-1.32	2	1	0	11.05	19	33	1	0	0	0	0	0	0	0	0	0	0	0	0	0	0	48
25	4.03	3.89			0	3	3	1	0	1.27	1.27	0.59	-389	-746	1	1	0	1	2	1	1	0	0	1	2	2	-0.14	3	1	0	1.75	12	60	2	1	0	0	0	1	0	0	0	0	1	0	1	1	0	45
26	4.7	4.46		4.14	1	3	3	1	1	2	2	1.29	-49	5488	1	1	0	1	2	1	1	0	0	1	3	2	-0.24	3	1	0	10.1	11	70	2	1	1	0	1	1	0	0	0	0	0	0	0	0	0	35
27	6.45	2.66		3.1	0	3	3	1	0	0.42	0.42	1.18	6549	8482	1	1	1	1	2	1	1	0	0	0	1	2	-3.79	1	1	0	13.81	24	35	2	0	0	0	0	1	0	0	0	0	0	0	0	0	0	88
28	2.02	1.57	1.68		1	1	1	1	0	54.62	54.62	1.53	1576	1251	10	2	1	1	2	1	1	0	1	0	3	1	-0.45	2	1	0	2.64	25	84	1	1	0	1	1	1	0	0	0	0	0	0	0	0	0	50
29	1.77	1.49		1.6	0	0	0	0	0			1.12	524	3784	0	0	1	1	1	1	1	0	0	0	1	1	-0.28	2	1	0	16.75	52	18	1	0	0	0	0	0	0	1	0	0	0	0	0	0	0	32
30	13.83	7.91	9		0	1	1	1	0	0.8	0.8	1.97	864	1101	1	1	1	1	2	1	1	0	0	0	0	3	-5.92	1	1	0	2.75	35	53	1	0	0	0	0	0	0	0	0	0	0	0	0	0	0	38
31	5.99	4.8		4.61	0	0	0	0	0			0.87	611	-1183	0	0	1	0	1	0	0	0	0	0	2	2	-1.19	2	1	0	6.27	19	60	1	1	1	0	0	0	0	0	0	0	0	0	0	0	0	51
32	4.55	3.59		5.85	0	0	0	0	0			1.1	-538	-4959	0	0	1	1	2	1	1	0	0	0	2	2	-0.96	2	1	0	4.63	9	46	1	1	0	1	0	0	0	0	0	0	0	0	0	0	0	36
33	3.98	2.2		4.25	1	0	0	0	0			1.82	3045	2955	0	0	1	0	1	0	0	0	0	0	0	2	-1.78	1	1	1	4.99	6	21	1	0	0	0	0	0	0	0	0	0	0	0	0	0	0	61
34	123.26	127.59	129.27		0	1	1	1	0	0.48	0.48	3.77	-876	-2183	1	1	1	0	1	0	0	0	1	1	3	3	4.33	3	1	0	2.85	12	57	2	1	0	0	0	0	1	0	1	0	0	0	0	0	0	12
35	6.49	6.22	11.04		1	1	2	1	0	0.7	33.07	8.94	-1848	-5813	1	1	1	1	2	1	1	0	0	0	0	2	-0.27	2	1	0	2.97	12	58	1	0	0	0	0	0	0		0	0	0	0	0	0	0	48
36	2.84	2.16	1.96		0	2	2	1	0	0.58	0.58	1.49	250	-2669	1	1	0	1	2	1	1	0	0	0	0	1	-0.68	2	1	0	3.06	9	29	1	0	0	0	0	0	0	0	0	0	0	0	0	0	0	30
37	5.14	6.84	6.83		0	0	0	0	0			2.62	676	2876	0	0	1	1	2	1	1	0	0	0	1	2	1.7	3	1	1	2.65	45	69	1	1	0	0	1	0	0	0	0	0	0	0	0	0	0	30
38	3.26	2.19		2.53	0	0	0	0	0			1.06	0	897	0	0	1	1	1	1	1	0	0	0	0	1	-1.07	2	1	0	11.02	11	20	1	0	0	0	0	0	0	0	0	0	0	0	0	0	0	46
39	6.92	4.09		11.17	0	0	0	0	0			0.91	1444	2547	0	0	1	1	1	1	1	0	0	0	0	2	-2.83	1	1	1	4.84	19	47	2	0	0	0	0	0	0	0	0	0	0	0	0	0	0	21
40	8.7	6.61	9.52		1	2	2	1	0	1	1	2.14	-2425	-2896	1	1	0	0	1	0	0	0	0	0	3	3	-2.09	1	1	0	2.98	7	79	1	1	1	0	0	1	0	0	0	0	0	0	0	0	0	25
41	2.73	2.11		5.02	0	0	0	0	0			1.5	581	1686	0	0	1	1	2	1	1	0	0	0	1	1	-0.62	2	1	0	4.79	5	52	1	0	1	0	0	0	0	0	0	0	0	0	0	0	0	45
42	5.65	2.94	7.87		0	3	3	1	0	1.07	1.07	1.61	-699	-1739	1	1	0	0	1	0	0	0	0	0	0	2	-2.71	1	1	0	3.21	21	55	1	0	0	0	0	0	0	0	0	0	0	0	0	0	0	36
43	9.02	7.94		6.33	0	0	0	0	0			1.76			0	0	1	1	1	0	1	0	0	0	0	3	-1.08	2	1	0	7.1	20	35	1	0	0	0	0	0	0	0	0	0	0	0	0	0	0	33
44	12.04	7.96			0	1	1	1	0	0.68	0.68	1.97	-2586	-3255	1	1	1	1	2	1	1	0	0	0	2	3	-4.08	1	1	0	1.93	8	55	2	1	0	0	0	1	0	0	0	0	0	0	0	0	0	23
45	2.48	2.5	2.74		0	0	0	0	0			0.66	2665	2965	0	0	1	0	1	0	0	0	0	0	1	1	0.02	3	1	0	3.64	13	55	1	0	0	0	0	0	0	0	0	0	0	0	0	0	0	15
46	4.31	3.49		3.85	0	0	0	0	0			1.85			0	0	1	1	2	1	1	0	0	0	0	2	-0.82	2	1	1	16.58	34	31	2	0	0	0	0	0	0	0	0	0	0	0	0	0	0	48
47	2.78	5.4	14.59		0	1	1	1	0	0.9	0.9	1.41	-523	189	1	1	0	1	2	1	1	0	0	0	0	1	2.62	3	1	1	3.15	8	23	2	0	0	0	0	0	0	0	0	0	0	0	0	0	0	22
48	12.67	13.1			0	3	3	1	0	1.33	1.33	1.48			1	1	0	1	2	1	1	0	0	0	2	3	0.43	3	1	0	1.15	9	61	2	1	0	0	0	1	0	0	0	0	0	0	0	0	0	26
49	6.3	4.16		8.53	0	0	0	0	0			2.67	-145	-980	0	0	1	0	0	0	0	0	0	0	0	2	-2.14	1	1	1	11.38	13	45	1	0	0	0	0	0	0	0	0	0	0	0	0	0	0	42
50	3.7	2.95			0	0	0	0	0			4.54	-620		0	0	0	0	1	0	0	0	0	0	0	1	-0.75	2	1	0	1.11	10	43	1	0	0	0	0	0	0	0	0	0	0	0	0	0	0	20
51	3.03	2.89			1	1	1	1	0	52.1	52.1	1.18			10	2	1	1	1	1	1	0	0	0	1	1	-0.14	3	1	0	12.14	19	70	2	1	0	0	0	0	0	0	0	0	0	1	0	1	0	15
52	6.44	4.84			0	0	0	0	0			9.23	-1043	481	0	0	0	0	1	0	0	0	1	0	2	2	-1.6	2	1	0	2.25	7	72	1	1	1	0	0	0	0	0	0	0	1	0	0	1	0	28
53	1.56	2.31			1	0	0	0	0			0.73	4310	4740	0	0	1	0	1	0	0	0	0	1	3	1	0.75	3	1	0	6.05	18	75	1	1	1	0	0	0	0	0	0	0	0	0	0	0	0	24
54	3.56	2.74			0	0	0	0	0			1.16	1253	42	0	0	1	0	1	0	0	0	0	0	1	1	-0.82	2	1	0	5.39	11	76	1	1	0	0	0	0	0	0	0	0	0	0	0	0	0	22
55	1.64	2.6			0	0	0	0	0			0.85	1533	-1810	0	0	1	1	2	1	1	0	0	0	1	1	0.96	3	1	1	3.01	19	56	2	0	0	0	0	0	0	0	0	0	1	0	0	1	0	25
56	0.84	0.47			1	1	1	1	0	7.33	7.33	6.16	4927	5830	1	1	1	1	2	1	1	0	0	1	4	1	-0.37	2	1	1	7.17	13	81	2	1	1	1	0	1	0	0	0	0	0	0	0	0	0	41
57	8.12	7.12			0	0	0	0	0			1.57	2853	2191	0	0	1	1	2	1	1	0	0	0	1	3	-1	2	1	0	7.92	36	65	2	0	0	0	0	1	0	0	0	0	0	0	0	0	0	56
58	5	4.33			0	3	3	1	0	0.97	0.97	0.77	-4628	-7106	1	1	1	1	2	1	1	0	0	0	2	2	-0.67	2	1	0	2.41	12	62	1	1	0	0	0	0	0	1	0	0	0	0	0	0	0	44
59	5.91	4.14			0	0	0	0	0			0.74			0	0	1	0	1	0	0	0	0	0	1	2	-1.77	1	1	0	5.81	19	68	2	0	0	0	0	1	0	0	0	0	0	0	0	0	0	13
60	4.1	3.61			0	0	0	0	0			0.77	571		0	0	0	0	1	0	0	0	0	0	1	2	-0.49	2	1	1	1.13	22	58	2	1	0	0	0	0	0	0	0	0	0	0	0	0	0	20
61	5.84	4			1	1	2	1	0	14.05	19.32	2.35	2117	2653	10	2	1	1	2	1	1	0	0	0	0	2	-1.84	1	1	0	5.85	6	49	2	0	0	0	0	0	0	0	0	0	0	0	0	0	0	48
62	5.09	2.67		14.08	0	1	1	1	0	30.51	30.51	2.2	2931	6260	10	2	1	1	2	1	1	0	0	0	0	2	-2.42	1	1	0	15.02	63	36	1	0	0	0	0	0	0	0	0	0	0	0	0	0	0	26
63	23.4	17.45	11.21		0	0	0	0	0			1.9	2269	4234	0	0	1	1	2	1	1	1	0	0	2	3	-5.95	1	0	0	4.56	9	69	2	1	0	0	0	0	0	0	1	0	0	0	0	0	0	39
64	45.96	41.54		27.59	1	0	0	0	0			1.1	-693	-1383	0	0	0	1	2	1	1	0	0	0	0	3	-4.42	1	1	0	6.98	17	58	2	0	0	0	0	0	0	0	0	0	1	0	1	1		40
65	1.71	1.55	2.47		0	1	1	1	0	2.6	2.6	1.9	339	1479	1	1	0	1	2	1	1	0	0	0	0	1	-0.16	3	1	1	2.84	3	69	1	0	0	0	0	0	0	0	0	0	1	0	0	1	0	22
66	9.03	5.92	4.1		0	0	0	0	0			0.8	-33	1686	0	0	1	1	2	1	1	0	0	0	2	3	-3.11	1	0	1	3.72	16	58	1	0	1	1	0	0	0	0	0	0	0	0		0		5
67	2.01	3.26		21.34	0	1	1	1	0	33.57	33.57	3.6	404	1202	10	2	1	1	2	1	1	0	0	0	4	1	1.25	3	0	1	6.9	20	78	2	1	1	0	0	1	1	0	0	0	0	0		0		25
68	6.88	4.46			0	1	2	1	0	16.52	21.86	2.4	2750	7912	10	2	1	1	2	1	1	0	0	1	0	2	-2.42	1	1	1	8.16	11	84	2	0	0	0	0	0	0	0	0	0	0	0	0	0	0	42
69	4.08	10.77		31.98	1	1	2	1	0	28.15	52.35	7.3	891	9643	10	2	1	1	2	1	1	0	0	1	2	2	6.69	3	1	0	11.56	15	46	1	0	0	0	0	0	0	1	0	0	0	0		0		24
70	8.18	12.6		5.2	0	3	3	1	1	8	8	4.4	4448	10103	1	1	1	1	2	1	1	0	0	1	0	3	4.42	3	1	0	13.9	14	50	1	0	0	0	0	0	0	0	0	0	0	0	0	0	0	56
71	5.13	5		12.5	1	0	0	0	0			1.6	0	3900	0	0	1	1	2	1	1	0	0	0	1	2	-0.13	3	1	0	5.79	6	46	1	0	0	0	0	0	0	1	0	0	0	0		0		45
72	5.12	3.97	5.66		1	1	1	1	0	7.22	7.22	0.8	20	-383	1	1	1	1	2	1	1	0	0	0	0	2	-1.15	2	1	0	4.02	8	68	1	0	0	0	0	0	0	0	0	0	0	0		0		22
73	3.99	2.87		2.3	0	0	0	0	1			1	1881	2389	0	0	1	1	2	1	1	0	0	0	0	2	-1.12	2	1	0	10.28	55	50	2	0	0	0	0	0	0	0	0	0	0	0	0	0	0	14
74	3.86	3.52		11.14	0	3	3	1	1	12.42	12.42	16	1757	2387	10	2	1	1	2	1	1	0	0	1	1	2	-0.34	2	1	1	5.06	5	56	1	0	0	0	0	1	0	0	0	0	0	0	0	0	0	24
75	7.34	5.99		6.01	1	3	3	1	1	5.48	5.48	1.1	135	-16	1	1	1	1	2	1	1	0	0	0	1	3	-1.35	2	1	0	8.92	17	75	1	0	0	1	0	0	0	0	0	0	0	0		0		33
76	8.51	10.87		34.83	0	3	3	1	1	17.62	17.62	1	50	-75	10	2	1	1	2	1	1	0	0	0	2	3	2.36	3	1	1	7.07	7	78	1	0	0	1	0	1	0	0	0	0	0	0	0	0	0	20
77	4.79	3.25		2.37	0	1	2	1	0	4.63	12.8	3.1	-273	626	1	1	1	1	2	1	1	0	0	0	1	2	-1.54	2	1	0	6.02	15	64	1	1	0	0	0	0	0	0	0	0	0	0	0	0	0	49
78	9.01	6.98		5.3	0	2	3	1	1	10.92	41.05	13.4	1728	6004	1	1	1	1	2	1	1	0	0	1	0	3	-2.03	1	0	1	6.77	16	45	1	0	0	0	0	0	0	0	0	0	0	0	0	0	0	33
79	16.41	13.64	14.7		0	0	0	0	0			1.9	830	1942	0	0	1	1	2	1	1	0	0	0	0	3	-2.77	1	1	0	2.91	41	71	1	0	0	0	0	0	0	0	0	0	0	0	0	0	0	24
80	4.49	3.89			0	0	0	0	0			2	667	539	0	0	1	1	2	1	1	0	0	1	0	2	-0.6	2	1	0	1.12	7	19	2	0	0	0	0	0	0	0	0	0	0	0	0	0	0	39
81	8.51	2.82		6.86	0	1	3	1	1	12.86	77.55	1.1	5963	12490	10	2	1	1	2	1	1	0	0	0	0	3	-5.69	1	1	0	11.56	31	39	1	0	0	0	0	0	0	0	0	0	0	0	0	0	0	33
82	7.65	3.98		3.32	0	2	3	1	1	3.78	26.79	6.7	8554	13991	1	1	1	1	2	1	1	0	0		3	3	-3.67	1	1	0	23.42	37	33	1	1	0	0	0	1	0	1	0	0	0	0	0	0	0	56
83	7.75	8.21	11.22		1	1	1	1	0	95.5	95.5	1.1	3127	1501	10	2	1	1	2	1	1	0	0	0	1	3	0.46	3	1	0	6.19	10	80	1	1	0	0	0	0	0	0	0	0	0	0	0	0	0	18
84	15.03	14.88			0	3	3	1	1	14.03	14.03	0.9	3589	3869	10	2	0	1	2	1	1	0	0	0	0	3	-0.15	3	1	0	2.85	90	59	2	0	0	0	0	0	0	0	0	0	0	0	1	1		25
85	2.78	2.93			0	0	0	0	0			0.8	-315	-855	0	0	0	1	2	1	1	0	0	0	0	1	0.15	3	1	0	1.72	2	19	2	0	0	0	0	0	0	0	0	0	0	0	0	0	0	19
86	3.14	2.75		2.32	1	1	1	1	0	28.6	28.6	1.4	-742	115	10	2	1	1	2	1	1	0	0	0	0	1	-0.39	2	1	0	15.42	16	62	2	0	0	0	0	0	0	0	0	0	0	0	0	0	0	20
87	2.63	2.91	5.16		0	0	0	0	0			0.7	1458	1817	0	0	1	1	2	1	1	0	0	0	0	1	0.28	3	1	1	4.59	42	56	2	0	0	0	0	0	0	0	0	0	0	0		0		26
88	3.32	3.29		2.97	0	1	3	1	1	6.99	36.95	1.7	-199	9024	1	1	1	1	2	1	1	0	0	0	0	1	-0.03	3	1	0	20.46	44	50	2	0	0	0	0	0	0	0	0	0	0	0	0	0	0	37
89	1.01	1.46			0	1	1	1	0	26.15	26.15	0.9	788	2452	10	2	1	1	2	1	1	0	0	0	0	1	0.45	3	1	1	1.33	13	31	1	0	0	0	0	0	0	0	0	0	0	0	0	0	0	33
90	4.55	4.06			0	3	3	1	1	0.35	0.35	25	4544	860	1	1	0	1	2	1	1	0	0	0	4	2	-0.49	2	1	0	2.55	6	65	1	1	1		1	1	1	0	0	0	0	0	0	0	0	36
91	5.6	4.82		3.92	0	0	0	0	0			2.2	5463	5474	0	0	1	1	2	1	1	0	0	0	2	2	-0.78	2	0	1	5.96	9	68	1	1	0	0	0	0	0	0	0	0	0	0	0	0	0	5
92	3.21	3.22		27.07	0	1	2	1	0	15.77	39.77	1.8	1711	3924	10	2	1	1	2	1	1	0	0	0	1	1	0.01	3	0	1	5.01	9	58	1	1	0	0	1	0	0	0	0	0	0	0		0		8
93	1.36	1.41	2.36		0	1	1	1	0	27.71	27.71	1.4	1632	4617	10	2	0	1	2	1	1	1	1	0	1	1	0.05	3	1	1	3.24	4	75	1	1	0	0	0	0	0	0	0	1	0	0		0		17
94	5.39	4.37		7.99	1	0	0	0	0			2.5	661	-1148	0	0	1	1	2	1	1	0	0	0	3	2	-1.02	2	1	0	4.89	22	75	2	1	1	1	0	0	0	0	0	0	0	0	0	0	0	32
95	6.04	3.85		3.68	1	0	0	0	0			2.2	-975	-1719	0	0	0	1	2	1	1	0	0	0	1	2	-2.19	1	1	0	5.01	33	82	1	1	0	0	0	0	0	0	0	0	1	0	0	1	0	30
96	1.22	1.36		2.31	1	3	3	1	1	6.3	6.3	3.2	1332	11321	1	1	1	1	2	1	1	0	0	1	1	1	0.14	3	1	0	7.91	11	70	2	1	0	0	0	0	0	0	0	0	0	0	0	0	0	83
97	11.64	7.45		16.94	0	1	1	1	0	14.1	14.1	2.5	959	4284	10	2	1	1	2	1	1	0	0	0	0	3	-4.19	1	1	1	13.81	14	49	1	0	0	0	0	0	0	0	0	0	0	0	0	0	0	23
98	6.89	4.46	10.06		0	0	0	0	0			0.4	-696	1534	0	0	1	1	2	1	1	0	0	0	1	2	-2.43	1	1	0	2.84	3	63	2	1	0	0	0	0	0	0	0	0	0	0		0		19
99	2.52	2.41	2.61		0	0	0	0	0			0.8			0	0	1	1	2	1	1	0	0	0	0	1	-0.11	3	1	0	2.7	43	20	2	0	0	0	0	0	0	0	0	0	0	0	0	0	0	18
100	3.71	3.29		4.15	1	3	3	1	1	7.1	7.1	2.4	0	3079	1	1	1	1	2	1	1	0	0	1	3	1	-0.42	2	1	0	9.57	10	79	1	1	1	0	0	0	0	0	1	0	0	0	0	0	0	36
101	4.67	3.36		3.7	0	1	3	1	1	18.63	69.43	1.6	487	3233	10	2	1	1	2	1	1	0	0	0	2	2	-1.31	2	1	1	9.7	13	79	1	1	1	0	1	0	0	0	0	0	0	0	0	0	0	24
102	30.11	17.96		49.85	0	1	2	1	0	8.17	20.07	4.2	1565	2834	1	1	1	1	2	1	1	0	0	0	0	3	-12.15	1	1	0	19.18	27	41	1	0	0	0	0	0	0	0	0	0	0	0	0	0	0	30
103	6.03	3.84		2.48	1	1	1	1	0	6.5	6.5	4.1	1708	7911	1	1	1	1	2	1	1	0	0	1	2	2	-2.19	1	1	1	13.13	18	77	1	1	1	0	0	0	0	0	0	0	0	0	0	0	0	35
104	7.31	5.31		6.49	0	1	1	1	0	64.83	64.83	1.3	-249	-325	10	2	0	1	2	1	1	0	0	0	1	3	-2	1	1	0	6.01	12	63	2	1	0	0	0	0	0	0	0	0	0	0	0	0	0	24
105	13.28	6.77		13.65	0	1	2	1	1	38.16	70.83	3.7	2243	3371	10	2	1	1	2	1	1	0	0	0	0	3	-6.51	1	1	0	15.18	15	56	1	0	0	0	0	0	0	0	0	0	0	0	0	0	0	25
106	8.8	8.6		3.73	1	3	3	1	1	18.77	18.77	2.2	2886	13290	10	2	1	1	2	1	1	1	0	1	1	3	-0.2	3	1	0	28.55	29	40	2	0	0	0	0	0	0	0	1	0	0	0	0	0	0	31
107	3.69	5.04		5.89	1	0	0	0	0			1.6	-160	275	0	0	1	1	2	1	1	0	0	0	3	1	1.35	3	0	0	6.78	7	74	1	1	1	0	0	1	0	0	0	0	1	0	0	1	0	58
108	1.78	8.41		3.31	0	1	2	1	0	64.15	94.31	1	1749	2213	10	2	1	1	2	1	1	0	0	0	1	1	6.63	3	0	1	29.63	31	54	1	1	0	0	0	0	0	0	0	0	0	0	0	0	0	10
109	6.56	5.75			0	0	0	0	0			1.3	-3859	-5205	0	0	0	1	2	1	1	1	1	0	1	2	-0.81	2	1	0	2.19	46	52	2	0	0	0	0	0	0	1	0	1	0	0		0		17
110	6.55	4.58			0	0	0	0	0			1	334	2263	0	0	1	1	2	1	1	0	0	1	0	2	-1.97	1	1	1	2.53	20	32	1	0	0	0	0	0	0	0	0	0	0	0	0	0	0	21
111	10.18	6.74		12.29	0	1	1	1	0	8.4	8.4	0.8	-196	1323	1	1	1	1	2	1	1	0	0	0	2	3	-3.44	1	1	1	7.73	75	68	2	1	0	0	0	0	0	0	0	0	0	0	0	0	0	26
112	3.35	2.46		5.87	0	3	3	1	1	3.28	3.28	1.4	2218	4917	1	1	1	1	2	1	1	0	0		1	1	-0.89	2	1	0	12.04	26	55	2	1	0	0	0	0	0	0	0	0	0	0	0	0	0	49
113	2.95	2.69		7.72	0	1	1	1	0	26.15	26.15	1.4	3707	5958	10	2	1	1	2	1	1	0	0	1	4	1	-0.26	3	1	1	9.43	21	73	1	1	1	0	0	1	0	0	1	0	0	0	0	0	0	20
114	4.67	4.15			0	0	0	0	0			1.6	513	1440	0	0	1	1	2	1	1	0	0	0	0	2	-0.52	2	1	1	1.78	2	62	1	0	0	0	0	0	0	0	0	0	0	0		0		26
115	3.22	3.89			0	1	1	1	0	12.54	12.54	1.8	1124	2584	10	2	0	1	2	1	1	0	0	0	0	1	0.67	3	1	1	1.8	10	64	2	0	0	0	0	0	0	0	0	0	0	0		0		13
116	20.21	11.01			0	1	1	1	0	10.8	10.8	1.7	374	484	1	1	1	1	2	1	1	0	0	0	1	3	-9.2	1	1	0	1.74	9	79	2	1	0	0	0	0	0	0	0	0	0	0	0	0	0	36
117	20.54	17.12		19.72	0	1	1	1	0	10.03	10.03	1.8	-127	736	1	1	0	1	2	1	1	0	0	0	1	3	-3.42	1	1	0	5.03	8	39	2	0	0	0	0	1	0	0	0	0	0	0	0	0	0	21
118	8.45	16.29		23.81	0	0	0	0	0			0.5	1018	2108	0	0	1	1	2	1	1	0	0	0	0	3	7.84	3	1	0	34.95	35	23	1	0	0	0	0	0	0	0	0	0	1	1		1		33
119	2.43	1.52		1.4	0	1	1	1	0	8.83	8.83	1.6	144	4276	1	1	1	1	2	1	1	0	0	0	2	1	-0.91	2	1	1	11.83	36	65	1	0	1	0	0	0	0	0	0	0	0	0	0	0	0	23
120	6.46	3.51		12.32	1	1	1	1	1	15.39	15.39	1.7	1500	7550	10	2	1	1	2	1	1	0	0	1	3	2	-2.95	1	1	1	19.01	19	64	2	1	0	0	0	1	0	0	0	0	0	0	0	0	0	36
121	5.64	3.93	4.73		0	0	0	0	0			0.8			0	0	1	1	2	1	1	0	0	0	1	2	-1.71	1	1	0	3.62	14	47	1	1	0	0	0	0	0	0	0	0	0	0	0	0	0	17
122	2.8	2.69			1	1	1	1	0	10.36	10.36	1.8	-680	-3060	1	1	1	1	2	1	1	0	1	1	1	1	-0.11	3	1	1	6.38	6	76	2	0	0	0	0	0	0	0	1	0	1	0	0	1	0	39
123	7	4.77			0	2	3	1	1	0.4	19.07	1.1	-965	-985	1	1	1	1	2	1	1	0	0	0	1	3	-2.23	1	1	1	13.96	49	75	1	1	0	0	0	0	0	0	0	0	0	0	0	0	0	46
124	3.93	2.95			1	3	3	1	1	22.08	22.08	2.1	2881	6171	10	2	1	1	2	1	1	0	0	0	4	2	-0.98	2	1	1	10.02	10	71	1	1	1	0	0	1	1	0	0	0	0	0		0		45
125	5.38	4.39			0	3	3	1	1	1.92	1.92	1.9			1	1	1	1	2	1	1	0	0	0	2	2	-0.99	2	1	1	4.67	20	68	1	1	0	0	0	1	0	0	0	0	0	0	0	0	0	38
126	11.76	11.79			1	1	1	1	0	32.16	32.16	3.1	47	1576	10	2	1	1	2	1	1	0	0	1	3	3	0.03	3	1	0	10.05	10	56	2	1	0	0	0	1	0	0	0	0	0	0	0	0	0	26
127	2.62	3.33			0	0	0	0	0			0.7	1002	2976	0	0	1	1	2	1	1	0	0	0	0	1	0.71	3	0	1	3.92	19	52	1	0	0	0	0	0	0	0	0	0	0	0	0	0	0	14
128	1.22	1.35			0	1	2	1	0	11.8	17.7	3.3	3774	6679	1	1	1	1	2	1	1	0	0	1	1	1	0.13	3	1	1	9.45	17	82	2	1	0	0	0	0	0	0	0	0	1	1		1		45
129	39.89	28.25			0	3	3	1	1	10.25	10.25	9.1	2255	4617	1	1	1	1	2	1	1	0	0	1	2	3	-11.64	1	1	0	10.12	16	62	1	0	1	0	0	1	0	0	0	0	0	0	0	0	0	50
130	4.18	3.92			0	0	0	0	0			5.1	1608	-372	0	0	1	1	2	1	1	0	0	1	1	2	-0.26	3	1	0	3.74	11	50	1	1	0	0	0	0	0	0	0	0	0	0	0	0	0	38
131	14.65	7.35			0	0	0	0	0			1.2	1969	3879	0	0	1	1	2	1	1	0	0	0	2	3	-7.3	1	1	1	7.85	8	65	1	0	1	0	0	0	0	0	0	0	0	0	0	0	0	21
132	6.17	6.3			1	1	1	1	0	15.07	15.07	6.5	-915	552	10	2	1	1	2	1	1	0	1	0	2	2	0.13	3	1	1	6.56	7	70	2	1	0	0	1	0	0	0	1	0	0	0		0		31
133	7.16	4.9			0	1	1	1	0	2.85	2.85	1.5	-2169	-1586	1	1	0	1	2	1	1	0	1	0	3	3	-2.26	1	1	0	1.49	25	72	1	1	1	0	0	0	0	0	0	0	0	0	0	0	0	20
134	18.12	16			0	0	0	0	0			0.9	-10	1741	0	0	0	1	2	1	1	0	0	0	2	3	-2.12	1	1	0	7.32	43	73	1	1	0	0	0	0	0	0	0	0	1	0		1		20
135	75.24	79.56			0	1	1	1	0	17.13	17.13	0.5	409	539	10	2	1	0	1	0	0	1	0	0	4	3	4.32	3	1	0	12.42	27	47	2	1	0	0	0	1	1	0	1	0	0	0	0	0	0	26
136	2.66	1.91		7.72	0	0	0	0	0			1.9	4101	3942	0	0	1	1	2	1	1	0	0	0	0	1	-0.75	2	1	1	5.88	10	46	1	0	0	0	0	0	0	0	0	0	0	0	0	0	0	25
137	4.62	3.12			0	1	1	1	0	19.88	19.88	1.4	1114	1517	10	2	0	1	2	1	1	0	0	0	2	2	-1.5	2	1	0	2.06	17	85	2	1	1	0	0	0	0	0	0	0	0	0	0	0	0	17
138	8.15	7.42		6.74	1	3	3	1	1	20.52	20.52	4.5	8770	9136	10	2	1	1	2	1	1	0	1	0	5	3	-0.73	2	0	1	11.89	24	72	1	0	0	1	0	1	1	0	1	0	0	0		0		25
139	3.78	2.92	2.46		0	1	1	1	0	37.59	37.59	1.4	6342	5358	10	2	1	1	2	1	1	0	0	0	0	1	-0.86	2	0	1	3.6	12	56	1	0	0	0	0	0	0	0	0	0	0	0	0	0	0	15
140	5.29	4.32			0	0	0	0	0			2.2	6551	5847	0	0	1	1	2	1	1	0	0	0	4	2	-0.97	2	0	1	1.88	6	74	2	1	1	1	0	0	0	0	0	0	0	0	0	0		21
141	5.09	3.64	5.35		0	1	1	1	0	14.25	14.25	3.7	1193	730	10	2	1	1	2	1	1	0	0	1	0	2	-1.45	2	0	1	3.85	10	60	1	0	0	0	0	0	0	0	0	0	0	0	0	0	0	20
142	3	2.69		3.02	0	1	1	1	0	22.61	22.61	1.5	8829	8049	10	2	1	1	2	1	1	0	0	0	2	1	-0.31	2	0	1	8.92	14	70	1	1	1	0	0	0	0	0	0	0	0	0	0	0	0	17
143	34.01	26.76			0	0	0	0	0			1.6	-954	-2333	0	0	0	0	1	0	0	0	0	0	2	3	-7.25	1	1	0	1.17	9	89	1	1	1	0	0	0	0	0	0	0	0	0	0	0	0	30
144	5.56	4.37			0	0	0	0	0				-100	2325	0	0	0	0	1	0	0	0	0	0	3	2	-1.19	2	1	0	1.08	23	77	1	1	1	0	0	0	0	0	0	0	1	0	0	1	0	16
145	2.33	3.13	2.3		1	0	0	0	0				-2134	-2413	0	0	0	1	2	1	1	0	0	0	0	1	0.8	3	1	0	3.08	14	85	1	0	0	0	0	0	0	0	0	0	0	0	0	0	0	19
146	8.85	6.73	4.86		0	0	0	0	0			3.5	7061	6129	0	0	0	1	2	1	1	0	0	0	0	3	-2.12	1	1	0	2.97	10	60	2	0	0	0	0	0	0	0	0	0	0	0	0	0	0	18
147	2.23	1.94	1.84		0	1	3	1	1	6.08	18.57	1.6	3680	3011	1	1	1	1	2	1	1	0	0	1	1	1	-0.29	2	1	1	2.81	33	85	2	1	0	0	0	0	0	0	0	0	0	0	0	0	0	46
148	5.16	3.9	3.14		1	1	1	1	0	17.42	17.42	2	225	292	10	2	1	1	2	1	1	0	0	0	0	2	-1.26	2	1	0	5.25	5	34	1	0	0	0	0	0	0	0	0	0	0	0	0	0	0	25
149	5.98	4.75	5.47		0	1	1	1	0	30.75	30.75	0.7	319	1121	10	2	1	1	2	1	1	0	0	0	0	2	-1.23	2	1	0	4.43	9	61	1	0	0	0	0	0	0	0	0	0	0	0	0	0	0	27
150	2.11	1.78			0	0	0	0	0				-95	-832	0	0	0	0	1	0	0	0	0	0	1	1	-0.33	2	1	1	2.1	50	72	1	1	0	0	0	0	0	0	0	0	0	0	0	0	0	17
151	53.63	51.32			0	0	0	0	0			0.6	578	-1740	0	0	0	0	1	0	0	0	0	0	0	3	-2.31	1	1	0	2.57	44	32	2	0	0	0	0	0	0	0	0	0	0	0	0	0	0	33
152	16.55	7.76	12.56		0	1	1	1	0	1.65	1.65	4.5	2685	4962	1	1	0	1	2	1	1	0	0	0	2	3	-8.79	1	1	0	4.3	28	74	1	1	0	0	1	1	0	0	0	0	0	0	0	0	0	33
153	4.01	2.48			0	1	1	1	0	1.58	1.58	2.5	-128	-2272	1	1	0	0	1	0	0	0	0	0	1	2	-1.53	2	1	0	1.24	4	83	1	1	0	0	0	0	0	0	0	0	0	0	0	0	0	29
154	3.4	3.43		4.59	0	0	0	0	0			1.5	719	-45	0	0	1	1	2	1	1	0	0	0	1	1	0.03	3	1	0	7.62	18	62	1	1	0	0	0	0	0	0	0	0	0	0	0	0	0	22
155	1.72	3.03		3.58	0	0	0	0	0				1407	1913	0	0	0	0	0	0	0	0	0	0	0	1	1.31	3	1	0	7.01	12	76	1	0	0	0	0	0	0	0	0	0	0	0	0	0	0	17
156	8.15	5.91	7.36		0	1	1	1	0	10.62	10.62	1.9	4231	4936	1	1	1	1	2	1	1	0	0	0	0	3	-2.24	1	1	1	3.96	56	47	1	0	0	0	0	0	0	0	0	0	0	0	0	0	0	33
157	6.56	5.3			0	2	2	1	0	0.62	0.62	5.5	2823	2536	1	1	0	1	2	1	1	0	0	0	3	2	-1.26	2	1	0	1.75	5	66	2	1	1	0	1	1	0	0	0	0	0	0	0	0	0	26
158	14.19	10.26		49.59	0	0	0	0	0			1.3	1920	388	0	0	1	1	2	1	1	0	0		0	3	-3.93	1	1	0	8.87	15	29	2	0	0	0	0	0	0	0	0	0	0	0	0	0	0	29
159	9.88	5.78		8.88	0	1	2	1	0	10.25	40.42	1.6	2593	4389	1	1	1	1	2	1	1	0	0	0	2	3	-4.1	1	1	0	4.97	14	56	2	1	0	0	0	1	0	0	0	0	1	0	0	1	0	30
160	3.05	2.7		4.47	1	0	0	0	0			3.3	1086	2277	0	0	0	1	2	1	1	0	0	0	1	1	-0.35	2	1	1	5.61	30	88	1	0	0	1	1	0	0	0	0	0	0	0	0	0	0	13
161	2.93	4.14			0	0	0	0	0				-26	-12	0	0	0	1	2	1	1	0	0	0	0	1	1.21	3	1	1	1.38	5	48	1	0	0	0	0	0	0	0	0	0	0	0	0	0	0	15
162	1.2	1.27			0	0	0	0	0			2.3	3205	6873	0	0	0	1	2	1	1	0	0	1	1	1	0.07	3	1	1	1.36	10	67	1	1	0	0	1	0	0	0	0	0	0	0	0	0	0	28
163	6.9	5.43			0	1	2	1	0	7.12	13.12	2.6	1094	1501	1	1	1	1	2	1	1	0	0	0	3	2	-1.47	2	1	0	2.78	9	68	1	1	0	0	1	1	0	0	0	0	0	0	0	0	0	42
164	3.31	3.66		4.87	0	0	0	0	0				1058	946	0	0	0	1	2	1	1	0	0	0	0	1	0.35	3	1	0	4.49	7	20	2	0	0	0	0	0	0	0	0	0	0	0	0	0	0	30
165	3.48	3.42	2.65		0	0	0	0	0			0.7	-1606	-1561	0	0	1	1	2	1	1	0	0	0	0	1	-0.06	3	1	1	3.47	3	58	2	0	0	0	0	0	0	0	0	0	0	0	0	0	0	34
166	4.68	3.82			1	0	0	0	0				55	-2785	0	0	0	1	2	1	1	0	0	0	1	2	-0.86	2	1	0	2.18	16	81	1	1	0	0	0	0	0	0	0	0	0	0	0	0	0	38
167	5.1	8.37			0	0	0	0	0				513	2636	0	0	0	0	1	0	0	0	0		1	2	3.27	3	1	0	1.79	14	75	2	0	0	0	1	0	0	0	0	0	1	0	0	1	0	35
168	3.85	3.84		14.29	0	1	2	1	0	7.03	22.45	5.4	2995	10530	1	1	1	1	2	1	1	0	0	1	1	2	-0.01	3	1	0	5.13	25	53	2	0	0	0	0	1	0	0	0	0	0	0	0	0	0	44
169	5.04	3.91			0	0	0	0	0				-174		0	0	0	0	1	0	0	0	0	0	1	2	-1.13	2	1	0	1.02	9	63	1	0	0	0	1	0	0	0	0	0	0	0	0	0	0	31
170	5.19	3.9		4.26	0	0	0	0	0			1	1623	2380	0	0	1	1	2	1	1	0	0	0	0	2	-1.29	2	1	1	4.86	5	80	2	0	0	0	0	0	0	0	0	0	0	0	0	0	0	15
171	17.09	11.39		6.37	1	0	0	0	0			0.5	-1140	-197	0	0	1	1	2	1	1	0	0	0	0	3	-5.7	1	1	0	5.35	40	68	1	0	0	0	0	0	0	0	0	0	0	0	0	0	0	46
172	6.09	5.81		2.44	1	1	2	1	1	55.25	61.25	0.7	-775	-4073	10	2	1	1	1	1	1	0	0	1	1	2	-0.28	2	1	1	18.01	41	75	2	1	0	0	0	0	0	0	0	0	1	0	0	1	0	27
173	3.12	2.68			0	0	0	0	0			5.2	2580	-443	0	0	1	1	2	1	1	0	0	0	2	1	-0.44	2	1	0	2.06	6	83	1	0	0	1	1	0	0	0	0	0	1	0	0	1	0	27
174	3.23	2.8			0	0	0	0	0				-773	-5658	0	0	1	1	1	1	1	0	0	0	3	1	-0.43	2	1	0	2.78	15	47	1	1	1	0	0	0	0	0	0	0	0	0	0	0	0	27
175	7.6	2.95		3.09	0	3	3	1	1	0.73	0.73	9.2	7468	12176	1	1	1	1	2	1	1	0	0	1	2	3	-4.65	1	1	1	8.9	42	64	1	1	0	0	0	1	0	0	0	0	0	1	0	1	0	51
176	3.24	2.61	3.22		0	0	0	0	0				1751	3306	0	0	0	1	2	1	1	0	0	0	1	1	-0.63	2	1	0	2.58	15	82	2	1	0	0	0	0	0					0	0	0	0	34
177	2.68	2.94	3.15		0	0	0	0	0			1.1	-1455	383	0	0	1	1	2	1	1	0	0	0	0	1	0.26	3	1	1	4.44	12	49	1	0	0	0	0	0	0	0	0	0	0	0	0	0	0	29
178	4.25	3.65	3.57		0	0	0	0	0				-2219	-4309	0	0	0	0	1	0	0	0	1	0	0	2	-0.6	2	1	0	3.95	22	34	2	0	0	0	0	0	0	0	0	0		0	1	1	0	37
179	2.93	2.17	2.32		1	1	1	1	0	18.83	18.83	1.6	1605	1112	10	2	1	1	2	1	1	0	1	0	1	1	-0.76	2	1	0	2.99	7	68	1	1	0	0	0	0	0	0	0	0	0	0	0	0	0	30
180	22.33	11.75	5.55		0	0	0	0	0				-207	548	0	0	0	1	2	1	1	0	0	0	0	3	-10.58	1	1	0	3.1	23	45	1	0	0	0	0	0	0	0	0	0	0	0	0	0	0	21
181	3.96	3.06	3.12		1	3	3	1	0	0	0	0.7	4799	4922	1	2	0	1	2	1	1	0	0	0	1	2	-0.9	2	1	0	3.07	15	76	1	1	0	0	0	0	0	0	0	0	0	0	0	0	0	26
182	16.96	9.93	3.95		1	0	0	0	0			1.1	-940	-1368	0	0	1	1	2	1	1	0	0	0	2	3	-7.03	1	1	0	4.39	13	59	1	1	0	0	0	0	0	0	1	0	0	0	0	0	0	49
183	5.66	4.57			0	1	1	1	0	11.5	11.5		3	-1429	1	1	1	1	2	1	1	0	0	0	1	2	-1.09	2	1	0	1.18	10	84	2	1	0	0	0	0	0	0	0	0	0	0	0	0	0	22
184	11.38	13.47		6.34	1	0	0	0	0			1.3	-1009	-3983	0	0	1	1	1	1	1	0	1	0	1	3	2.09	3	1	1	4.87	53	66	1	0	0	0	0	0	0	0	1	0	1	0	0	1	0	40
185	4.56	3.41			0	0	0	0	0			1.9	-165	-5349	0	0	1	1	2	1	1	0	0	0	0	2	-1.15	2	1	0	1.98	6	62	1	0	0	0	0	0	0	0	0	0	0	0	0	0	0	38
186	3.07	2.37		1.98	1	2	3	1	1	0.3	4.55	2.8			1	1	1	1	2	1	1	0	0	0	0	1	-0.7	2	1	0	6.67	17	18	1	0	0	0	0	0	0	0	0	0	0	0	0	0	0	58
187	6.71	4.37			1	0	0	0	0				-2569	-2551	0	0	0	1	2	1	1	0	0	0	3	2	-2.34	1	1	0	1.1	7	83	1	0	1	1	0	1	0	0	0	0	0	0	0	0	0	28
188	6.35	5.15			0	0	0	0	0			3.1	190	1738	0	0	1	1	2	1	1	0	0	0	0	2	-1.2	2	1	0	1.73	8	68	1	0	0	0	0	0	0	0	0	0	0	0	0	0	0	26
189	1.71	1.54			0	0	0	0	0			1.5	57	2225	0	0	0	1	2	1	1	0	1	1	1	1	-0.17	3	1	0	2.08	8	72	2	1	0	0	1	0	0	0	0	0	1	0	1	1	0	46
190	7.01	6.33			0	0	0	0	0			1.1	572	248	0	0	1	1	2	1	1	0	0	0	0	3	-0.68	2	1	0	5.56	40	28	1	0	0	0	0	0	0	0	0	0	0	0	0	0	0	22
191	4.63	4.24			0	1	1	1	0	63.98	63.98	3.5	-478	1294	10	2	0	1	2	1	1	0	0	0	0	2	-0.39	2	1	0	2.26	7	45	1	0	0	0	0	0	0	0	0	0	0	0	0	0	0	33
192	8.42	6.69			0	0	0	0	0			0.9	-1078	-967	0	0	1	1	2	1	1	0	0	0	3	3	-1.73	1	1	0	6.57	25	74	1	0	1	0	1	1	0	0	0	0	0	0	0	0	0	28
193	44.13	32.15			0	1	1	1	0	12.2	12.2	1.9	1053	-49	10	2	1	1	2	1	1	0	0	0	2	3	-11.98	1	1	0	1.82	68	77	1	1	0	0	0	1	0	0	0	0	1	0	0	1	0	32
194	14.9	6.02			0	0	0	0	0			6.7	1115	2786	0	0	1	1	2	1	1	0	0	0	1	3	-8.88	1	1	0	10.8	91	61	1	1	0	0	1	0	0	0	0	0	0	0	0	0	0	58
195	11.44	10.5			0	1	1	1	0	1.03	1.03	2.7	6039	6269	1	1	1	1	2	1	1	0	0	1	0	3	-0.94	2	1	0	8.96	47	58	2	0	0	0	0	0	0	0	0	0	0	0	0	0	0	42
196	3.23	3.91			0	0	0	0	0				-1406	-2679	0	0	0	0	1	0	0	0	0	0	3	1	0.68	3	1	0	2.63	22	61	1	1	0	1	1	1	0	0	0	0	1	1	1	1	0	34
197	3.71	4.07			0	0	0	0	0			0.7	1265	1929	0	0	1	0	1	0	0	0	0	0	1	1	0.36	3	1	1	4.63	7	82	2	1	0		0	0	0	0	0	0	0	0	0	0	0	19
198	2.19	1.35			0	2	2	1	0	0.42	0.42	1.2	1418	1755	1	1	0	0	1	0	0	0	0	0	0	1	-0.84	2	1	0	1.59	22	74	1	0	0	0	0	0	0	0	0	0	0	0	0	0	0	29
199	2.94	2.8			0	1	1	1	0	1.1	1.1	4.3	5209	6081	1	1	1	1	2	1	1	0	0	0	0	1	-0.14	3	1	0	13.09	13	59	1				0	0	0	0	0	0	0	0	0	0	0	44
200	2.89	2.75		7.39	1	0	0	0	0			5.2	2570	10563	0	0	1	1	2	1	1	0	0	1	1	1	-0.14	3	1	0	13.83	16	64	1	1	0	0	0	0	0	0	0	0	0	0	0	0	0	29
201	3.51	2.56	2.72		0	3	3	1	1	2.37	2.37	1.8	2665	4687	1	1	0	0	1	0	0	0	0	1	0	1	-0.95	2	1	0	4	131	71	1	0	0	0	0	0	0	0	0	0	0	0	0	0	0	34
202	4.05	3.91		18.53	0	0	0	0	0			2.6	281	232	0	0	1	1	2	1	1	0	0	0	0	2	-0.14	3	1	0	8.32	18	24	1	0	0	0	0	0	0	0	0	0	0	0	0	0	0	26
203	4.61	5.4	6.19		0	1	1	1	0	84.45	84.45	0.8			10	2	1	1	1	0	0	0	0	0	3	2	0.79	3	1	0	8.39	15	46	2	1	0	1	0	1	0	0	0	0	0	0	0	0	0	27
204	4.4	4.15		3.27	0	2	2	1	0	7.83	7.83	3.29			1	1	0	1	2	1	1	1	1	0	1	2	-0.25	3	1	0	4.66	15	71	2	1	0	0	0	0	0	0	0	0	1	0	0	1	0	22
205	4.57	4.89		8.64	0	2	3	1	1	5.67	29.67	10	1402	607	1	1	0	0	1	0	0	0	0	1	0	2	0.32	3	1	0	7.48	8	41	2	0	0	0	0	0	0	0	0	0	0	0	0	0	0	41
206	4.35	3.84	5.52		0	2	2	1	0	15.25	15.25	3.14	2950	4978	10	2	1	1	2	1	1	0	0	0	0	2	-0.51	2	1	1	4.02	42	82	2	0	0	0	0	0	0	0	0	0	0	0	0	0	0	36
207	9.39	10.83	9.17		1	0	0	0	0			1.3	1303	4302	0	0	1	1	2	1	1	0	0	0	1	3	1.44	3	1	0	3.84	9	78	1	1	0	0	0	0	0	0	0	0	0	0	0	0	0	28
208	2.8	3.05		3.42	0	1	1	1	0	26.75	26.75	1	1781	3544	10	2	1	1	2	1	1	0	0	0	0	1	0.25	3	1	0	12.66	23	42	1	0	0	0	0	0	0	0	0	0	0	0	0	0	0	26
209	4.49	3.79		5.23	1	0	0	0	0			6.4	4980	6045	0	0	0	1	2	1	1	0	0	1	1	2	-0.7	2	1	1	7.03	15	79	1	1	0	0	0	0	0	0	0	0	1	0	0	1	0	28
210	4.93	4.28		3.43	0	0	0	0	0			1.04	1299	2325	0	0	1	1	1	1	1	0	0	0	1	2	-0.65	2	1	0	5.38	10	51	2	1	0	0	0	0	0	0	0	0	0	0	0	0	0	20
211	5.03	4.65			1	3	3	1	0	18.47	18.47	1.4	834	2946	10	2	1	1	1	1	1	1	1	0	0	2	-0.38	2	1	0	2.06	11	57	1	0	0	0	0	0	0	0	0	0	1	0	0	1	0	36
212	4.85	2.88		4.65	1	1	1	1	0	12.67	12.67	2.3	4251	6840	10	2	0	1	2	1	1	0	0	0	0	2	-1.97	1	1	0	11.15	16	73	1	0	0	0	0	0	0	0	0	0	0	0	0	0	0	30
213	3.3	3.78		3.96	1	0	0	0	0			2.95	511	818	0	0	1	1	2	1	1	0	0	0	2	1	0.48	3	1	0	13.22	21	70	2	1	0	0	0	1	0	0	0	0	0	0	0	0	0	63
214	6.36	3.95		2.67	0	1	1	1	0	45.77	45.77	2	839	4214	10	2	1	1	1	1	1	0	0	0	0	2	-2.41	1	1	0	28.09	41	27	1	0	0	0	0	0	0	0	0	0	0	0	0	0	0	13
215	13.48	8.29	7.66		0	0	0	0	0			10.2	2660	5030	0	0	1	1	2	1	1	0	0	0	2	3	-5.19	1	1	0	3.76	17	69	1	0	0	0	0	1	0	1	0	0	1	0	0	1	0	23
216	18.22	12.71	17.24		0	0	0	0	0			1.2	3944	4142	0	0	1	1	2	1	1	0	0	1	1	3	-5.51	1	1	1	3	34	64	2	1	0	0	0	0	0	0	0	0	0	0	0	0	0	25
217	2.11	2.72		1.6	0	0	0	0	0			2.1	455	198	0	0	1	1	2	1	1	0	0	0	0	1	0.61	3	1	0	8.1	21	37	2	0	0	0	0	0	0	0	0	0	0	0	0	0	0	30
218	2.96	2.54	3.46		0	3	3	1	0	0.88	0.88	1			1	1	1	1	2	1	1	0	0	1	2	1	-0.42	2	1	0	10.07	26	73	1	0	0	0	0	1	1	0	0	0	0	0	0	0	0	25
219	2.75	2.25		1.88	0	0	0	0	0			1.6	2059	3637	0	0	1	1	2	1	1	0	0	1	1	1	-0.5	2	1	1	8.61	22	81	2	0	0	0	0	1	0	0	0	0	0	0	0	0	0	56
220	5.37	4.32		6.97	1	1	1	1	0	66.4	66.4	2.2	1567	4405	10	2	1	1	2	1	1	0	0	1	3	2	-1.05	2	1	1	14.82	32	66	1	1	0	0	0	0	1	1	0	0	0	0	0	0	0	30
221	21.48	20.23		11.55	1	1	1	1	0	36.7	36.7	1.1	346	770	10	2	1	0	0	0	0	0	0	0	2	3	-1.25	2	1	0	6.94	34	80	1	1	1	0	0	0	0	0	0	0	1	0	0	1	0	22
222	2.93	2.39			0	3	3	1	0	17.75	17.75	0.6	236	-383	10	2	1	1	2	1	1	0	0	0	0	1	-0.54	2	1	1	1.09	28	59	2	0	0	0	0	0	0	0	0	0	0	0	0	0	0	28
223	6.47	5.6		14.18	0	3	3	1	0	3.48	3.48	0.5	1609	1718	1	1	1	1	2	1	1	0	0	0	2	2	-0.87	2	1	0	5.48	21	75	2	1	0	0	0	1	0	0	0	0	0	0	0	0	0	36
224	3.61	2.78		10.63	1	0	0	0	0			2.5	1264	1867	0	0	1	1	2	1	1	0	0	0	1	1	-0.83	2	1	0	12.66	39	75	1	1	0	0	0	0	0	0	0	0	0	0	0	0	0	35
225	4.05	3.64			0	2	2	1	0	5.75	5.75	2.3	-2321	-4259	1	1	0	1	2	1	1	0	0	0	2	2	-0.41	2	1	0	2.41	10	83	1	1	1	0	0	0	0	0	0	0	1	0	0	1	0	24
226	23.27	26.24	29.09		1	0	0	0	0			0.9	-1607	-4477	0	0	1	0	1	0	0	1	1	0	0	3	2.97	3	1	0	3.63	34	48	2	0	0	0	0	0	0	0	0	1	1	0	0	1	0	25
227	3.29	2.43		5.23	0	0	0	0	0			2.2	1212	1287	0	0	1	1	2	1	1	0	1	1	2	1	-0.86	2	1	1	22.07	35	74	2	1	0	0	0	1	0	0	0	0	0	0	0	0	0	25
228	1.86	3.17	2.9		0	0	0	0	0			0.9			0	0	1	1	2	1	1	0	1	1	3	1	1.31	3	1	0	23.85	36	63	1	1	0	0	0	1	0	0	0	0	0	0	0	0	0	27
229	6.4	6.36		6.19	1	3	3	1	1	4.55	4.55	0.5	702	2991	1	1	1	1	2	1	1	0	0	1	1	2	-0.04	3	1	0	24.33	25	45	2	1	0	0	0	0	0	0	0	0	0	0	0	0	0	61
230	4.44	3.84			0	2	2	1	0	12	12	1.7	-21	809	10	1	0	0	1	0	0	0	0	1	2	2	-0.6	2	1	0	3.83	14	53	1	1	0	0	0	1	0	0	0	0	0	0	0	0	0	30
231	1.62	2.15			0	1	1	1	0	79.77	79.77	19.21	1069	2702	10	2	0	1	2	1	1	1	0	1	4	1	0.53	3	1	0	4.59	15	73	1	1	1	0	0	1	0	0	1	0	0	0	0	0	0	38
232	3.92	7.44			0	0	0	0	0			1	830	3716	0	0	1	1	2	1	1	0	0	1	0	2	3.52	3	1	0	4.13	61	74	1	0	0	0	0	0	0	0	0	0	0	0	0	0	0	29
233	2.58	2.53			0	1	1	1	0	52.58	52.58	1.8	156	107	10	2	1	1	2	1	1	0	0	0	2	1	-0.05	3	1	1	3.4	11	83	2	1	0	0	0	0	1	0	0	0	1	0	0	1	0	24
234	12.05	10.04			0	1	1	1	0	14.98	14.98	6.47	-3432	-3984	10	2	0	1	2	1	1	0	0	1	4	3	-2.01	1	1	0	3.92	16	64	1	1	0	1	0	0	0	0	1	0	0	0	0	0	0	27
235	5.53	2.93			0	3	3	1	1	6.47	6.47	7.5	10149	13337	1	1	1	1	2	1	1	0	0	1	0	2	-2.6	1	1	0	39.53	64	45	2	0	0	0	0	0	0	0	0	0	0	0	0	0	0	47
236	4.5	6.71			0	0	0	0	0			1.8	1265	1507	0	0	1	1	2	1	1	0	0	0	0	2	2.21	3	1	1	7.63	28	41	1	0	0	0	0	0	0	0	0	0	0	0	0	0	0	30
237	6.03	3.57			0	3	3	1	0	7.38	7.38	1.9	1495	2557	1	1	1	1	2	1	1	0	0	1	0	2	-2.46	1	1	0	3.61	16	45	1	0	0	0	0	0	0	0	0	0	0	0	0	0	0	25
238	2.3	2.26			0	0	0	0	0			0.7	217	-825	0	0	1	0	1	0	0	0	0	0	1	1	-0.04	3	1	1	8.29	42	48	2	1	0	0	0	0	0	0	0	0	0	0	0	0	0	23
239	3.43	4.3	5.46		0	0	0	0	0			1	3003	3673	0	0	1	1	2	1	1	0	0	0	2	1	0.87	3	1	1	3	25	54	2	1	0	0	0	0	0	1	0	0	0	0	0	0	0	24
240	4.14	8.92		7.68	0	0	0	0	0			1	612	-738	0	0	1	0	1	0	0	0	0	0	3	2	4.78	3	1	0	7.15	7	58	1	1		0		1	0	0	0	0	0	0	0	0	0	30
241	4.55	3.55	2.44		0	0	0	0	0			3.3	-792	7258	0	0	1	1	2	1	1	0	0	1	1	2	-1	2	1	1	4.16	11	75	1	0	0	0	0	0	0	0	0	0	0	0	0	0	0	13
242	9.89	7.75		7.2	0	0	0	0	0			2.4	6974	10461	0	0	1	1	2	1	1	0	0	0	1	3	-2.14	1	1	0	5.77	38	61	1	0	0	0	0	0	0	1	0	0	0	0	0	0	0	58
243	3.34	2.32		4.14	0	0	0	0	0			1.6	2086	2835	0	0	1	1	2	1	1	0	0	0	2	1	-1.02	2	1	1	6.04	23	81	1	1	1	0	0	0	0	0	0	0	0	0	0	0	0	37
244	2.13	1.84		2.82	0	0	0	0	0			1.1	813	-53	0	0	1	0	1	0	0	0	0	0	0	1	-0.29	2	1	0	6.13	11	30	1	0	0	0	0	0	0	0	0	0	0	0	0	0	0	22
245	3.36	6.68		3.23	0	0	0	0	0			6.4	2343	4463	0	0	0	1	1	1	1	1	0	0	0	1	3.32	3	1	0	8.63	8	63	2	0	0	0	0	0	0	0	0	0	0	1	0	1	0	36
246	3.48	2.8	2.34		0	0	0	0	1			1			0	0	1	1	2	1	1	0	0	0	1	1	-0.68	2	1	0	10.37	31	63	2	1	0	0	0	0	0	0	0	0	0	0	0	0	0	24
247	3.14	2.84		3.66	1	0	0	0	0			0.7	-90	-1060	0	0	1	1	2	1	1	0	0	0	3	1	-0.3	2	1	0	7.38	9	66	1	1	0	0	0	1	0	0	0	0	0	0	0	0	0	29
248	8.03	6.75			0	1	1	1	0	3	3	0.9	3899	6506	1	1	1	1	2	1	1	0	0	1	2	3	-1.28	2	1	1	2.39	17	77	1	1	1	0	0	0	0	0	0	0	0	0	0	0	0	30
249	2.62	2.69			0	0	0	0	0			0.8	-314	-1240	0	0	0	0	1	0	0	0	0	0	1	1	0.07	3	1	1	1.89	12	66	2	1	0	0	0	0	0	0	0	0	0	0	0	0	0	10
250	8.81	7.21		6.94	0	0	0	0	0			0.6	2791	3396	0	0	1	0	1	0	0	0	0	0	3	3	-1.6	2	1	0	22.83	36	65	2	1	0	1	0	1	0	0	0	0	0	0	0	0	0	32
251	4.74	3.5		4.2	1	0	0	0	0			1.3	1777	5457	0	0	1	1	2	1	1	0	0	0	1	2	-1.24	2	1	0	13.52	18	62	1	1	0	0	0	0	0	0	0	0	0	0	0	0	0	28
252	6.13	5.05	4.12		1	1	3	1	0	20.85	92.85	1.3	-403	-421	10	2	1	1	2	1	1	0	0	0	3	2	-1.08	2	1	0	4.03	5	81	1	1	0	1	0	1	0	0	0	0	0	0	0	0	0	34
253	4.83	4.06	5.85		0	0	0	0	0			1.7	3832	5578	0	0	1	1	2	1	1	0	0	0	0	2	-0.77	2	1	1	3.73	12	55	1	0	0	0	0	0	0	0	0	0	0	0	0	0	0	53
254	2.46	2.27			0	0	0	0	0			1	2564	2080	0	0	0	1	2	1	1	0	1	1	2	1	-0.19	3	1	0	1.88	4	69	2	1	0	0	0	1	0	0	0	0	0	0	0	0	0	18
255	3.59	3.47		3.72	1	1	1	1	0	3.33	3.33	9.1	3141	7298	1	1	1	1	2	1	1	1	0	1	4	1	-0.12	3	1	0	5.94	8	69	1	1	1	1	0	0	1	0	0	0	1	1	0	1	0	51
256	7.54	6.55	5.32		1	0	0	0	0			1			0	0	1	1	2	1	1	0	0	1	2	3	-0.99	2	1	0	3.81	4	66	1	1	0	0	0	0	0	1	0	0	0	0	0	0	0	47
257	3.63	3.77		19.61	0	0	0	0	0			1.3	-219	836	0	0	1	1	2	1	1	0	1	1	2	1	0.14	3	1	0	5.87	6	79	1	0	1	0	0	0	1	0	0	0	0	0	0	0	0	25
258	7.36	7.55			0	0	0	0	0			1.2	487	2230	0	0	0	0	1	0	0	0	0	0	2	3	0.19	3	1	0	2.06	27	77	1	1	1	0	0	0	0	0	0	0	0	0	0	0	0	10
259	2.65	2.48			1	0	0	0	0			1.1	2579	4387	0	0	1	1	2	1	1	0	1	0	0	1	-0.17	3	1	0	14.92	31	66	1	0	0	0	0	0	0	0	0	0	1	0	0	1	0	40
260	10.04	9.16			0	0	0	0	0			1.5	-691	-377	0	0	1	1	2	1	1	0	0	1	0	3	-0.88	2	1	0	15.67	69	57	1	0	0	0	0	0	0	0	0	0	0	0	0	0	0	32
261	17.3	11.41			1	0	0	0	0			1.9	66	4197	0	0	0	0	1	0	0	0	0	0	0	3	-5.89	1	1	0	8.25	17	67	1	0	0	0	0	0	0	0	0	0	0	0	0	0	0	37
262	4	3.74			0	0	0	0	0			2	282	993	0	0	0	0	1	0	0	0	0	0	0	2	-0.26	3	1	0	1.07	14	33	1	0	0	0	0	0	0	0	0	0	0	0	0	0	0	11
263	6.53	15.34			0	0	0	0	0			1.1	-60	-130	0	0	1	1	2	1	1	0	0	0	1	2	8.81	3	1	0	10.69	19	59	2	1	0	0	0	0	0	0	0	0	0	0	0	0	0	25
264	15.64	19.04			0	0	0	0	0			0.9	3604	5484	0	0	1	1	2	1	1	0	0	0	2	3	3.4	3	1	0	30.6	36	63	1	1	0	0	0	1	0	0	0	0	0	0	0	0	0	33
265	3.32	2.91			0	0	0	0	0			1.1	2667	3772	0	0	1	1	2	1	1	0	0	0	0	1	-0.41	2	1	0	1.04	2	22	2	0	0	0	0	0	0	0	0	0	0	0	0	0	0	30
266	3.41	3.61			0	0	0	0	0			0.9	2139	2854	0	0	1	1	2	1	1	1	0	0	3	1	0.2	3	1	0	12.68	28	74	1	1	0	0	1	1	0	0	1	0	1	0	1	1	0	42
267	8.3	10.38			0	3	3	1	1	4.7	4.7	1.5	528	2261	1	1	1	1	2	1	1	0	0	1	2	3	2.08	3	1	1	8.84	28	62	1	1	1	0	0	0	0	0	0	0	0	0	0	0	0	64
268	1.44	1.27			0	0	0	0	0			3	2273	2818	0	0	1	1	2	1	1	0	0	0	2	1	-0.17	3	1	1	4.63	35	68	1	1	0	0	0	1	0	0	0	0	0	0	0	0	0	30
269	4.19	3.37			0	0	0	0	0			0.9	217	-73	0	0	1	1	2	1	1	0	0	0	0	2	-0.82	2	1	0	3.86	12	60	2	0	0	0	0	0	0	0	0	0	0	0	0	0	0	22
270	36.77	21.5			1	0	0	0	0			1.5	1396	4531	0	0	1	1	2	1	1	1	1	0	2	3	-15.27	1	1	0	2.75	14	67	2	0	0	0	0	1	0	0	1	0	0	0	0	0	0	53
271	3.91	3.37			0	1	1	1	0	6.82	6.82		985	-1952	1	1	0	0	1	0	0	0	0	0	0	2	-0.54	2	1	0	1.88	7	20	2	0	0	0	0	0	0	0	0	0	0	0	0	0	0	8
272	6.66	4.09			0	0	0	0	0			1			0	0	1	0	1	0	0	0	0	0	0	2	-2.57	1	1	0	3.61	6	30	1	0	0	0	0	0	0	0	0	0	0	0	0	0	0	21
273	6.78	5.44		4.44	0	1	1	1	0	8.57	8.57	0.8	2029	-569	1	1	0	0	1	0	0	0	0	0	0	2	-1.34	2	1	0	4.72	14	18	2	0	0	0	0	0	0	0	0	0	0	0	0	0	0	6
274	8.2	10.62	7.84		0	1	1	1	0	3.02	3.02	2.7	-152	1643	1	1	0	0	1	0	0	0	0	0	2	3	2.42	3	1	0	3.12	21	74	1	1	0	0	0	1	0	0	0	0	0	0	0	0	0	15
275	5.54	4.09		5.32	0	2	3	1	0	16.28	64.28	4.2	1633	1112	10	2	1	0	0	0	0	0	0	0	2	2	-1.45	2	1	0	4.96	10	79	2	1	0	0	1	1	0	0	0	0	0	0	0	0	0	45
276	7.75	5.3			0	0	0	0	0				3819	-971	0	0	1	0	1	0	0	0	0	0	2	3	-2.45	1	1	0	2.55	6	63	1	1	1	0	0	0	0	0	0	0	0	0	0	0	0	45
277	2.57	2.61			0	0	0	0	0				-625	850	0	0	0	0	1	0	0	0	0	0	5	1	0.04	3	1	0	1.08	12	68	1	1	1	1	0	1	0	0	0	0	0	0	0	0	0	26
278	3.34	2.67	6.19		1	0	0	0	0				2326	3044	0	0	0	0	1	0	0	0	0	0	0	1	-0.67	2	1	0	3.76	17	78	1	0	0	0	0	0	0	0	0	0	0	0	0	0	0	21
279	14.23	11.58			1	0	0	0	0			1.8	2741	2100	0	0	1	0	1	0	0	0	0	0	1	3	-2.65	1	1	0	1.49	7	72	1	0	1	0	0	0	0	0	0	0	0	0	0	0	0	41
280	3.27	3.25		3.18	1	0	0	0	0				-2999	-7655	0	0	0	1	2	1	1	0	0	0	0	1	-0.02	3	1	0	7.99	70	60	1	0	0	0	0	0	0	0	0	0	0	0	1	1	0	28
281	7.31	4.13		7.83	1	0	0	0	0			2.1	7371	5589	0	0	1	0	0	0	0	0	0	0	0	3	-3.18	1	1	0	14.55	19	80	1	0	0	0	1	0	0	0	0	0	0	0	0	0	0	17
282	3.44	3.08			1	3	3	1	1	26.42	26.42	8.3	11792	14807	10	2	1	1	2	1	1	0	0	0	0	1	-0.36	2	1	0	2.43	2	55	1	0	0	0	0	0	0	0	0	0	0			0		50
283	3.41	2.69			0	0	0	0	0				259	-2611	0	0	0	0	1	0	0	0	1	0	3	1	-0.72	2	1	0	1.8	7	84	2	1	0	1	1	1	0	0	0	0	0	0	0	0	0	16
284	7.39	6.56		8.2	0	0	0	0	0			0.8	4664	3855	0	0	0	0	0	0	0	0	0	0	4	3	-0.83	2	1	0	5.36	11	83	1	1	1	1	1	0	0	0	1	0	0	0	0	0	0	20
285	8.12	6.5		8.9	1	1	2	1	0	18.4	90.4		544	137	10	2	0	0	1	0	0	0	0	0	1	3	-1.62	2	1	0	5.11	8	70	1	1	0	0	0	0	0	0	0	0	0	0	0	0	0	17
286	2.45	2.32			0	0	0	0	0			2.5	4872	3675	0	0	0	0	1	0	0	0	0	0	0	1	-0.13	3	1	1	1.94	7	43	2	0	0	0	0	0	0	0	0	0	0	0	0	0	0	18
287	2.3	3.7			1	2	3	1	0	0.9	57.92	3.3	2085	6096	1	1	0	0	1	0	0	0	0	0	0	1	1.4	3	1	0	2.42	3	86	1	0	0	0	0	0	0	0	0	0	0	0	0	0	0	55
288	3.73	3.65		3.21	1	0	0	0	0			1.3	-344	-2470	0	0	1	0	1	0	0	0	0	0	5	1	-0.08	3	1	0	5.16	15	70	2	1	1	1	1	1	0	0	0	0	0	0	0	0	0	24
289	2.25	1.73			0	0	0	0	0			1.5	2231	3189	0	0	0	0	1	0	0	0	0	0	0	1	-0.52	2	1	0	1.74	7	20	1	0	0	0	0	0	0	0	0	0	0	0	0	0	0	18
290	7.06	5.86		7.48	0	0	0	0	0			1.9			0	0	1	0	1	0	0	0	0	1	4	3	-1.2	2	1	0	9.57	24	64	2	1	1	1	0	0	0	0	1	0	0	0	0	0	0	18
291	3.44	3.97			0	1	3	1	0	18.7	42.7	0.9	2942	4077	10	2	0	0	1	0	0	0	0	0	2	1	0.53	3	1	0	2.04	18	75	2	0	0	1	0	1	0	0	0	0	0	0	0	0	0	23
292	7.33	4.48		4.64	1	0	0	0	0			1.9	5896	5710	0	0	1	0	1	0	0	0	0	0	0	3	-2.85	1	1	1	10.75	42	48	1	0	0	0	1	0	0	0	0	0	0	0	0	0	0	19
293	3.16	2.47		2.49	0	0	0	0	0			0.5	-252	2949	0	0	1	0	1	0	0	0	0	0	1	1	-0.69	2	1	0	5.29	27	56	2	0	0	0	0	0	0	1	0	0	0	0	0	0	0	24
294	2.99	2.82	2.95		0	2	2	1	0	0.95	0.95	2.5	-154	1230	1	1	0	0	1	0	0	0	0	0	3	1	-0.17	3	1	0	2.57	13	80	1	1	0	0	0	0	1	0	0	0	0	0	0	0	0	21
295	4.62	3.58		2.76	1	1	1	1	0	48.57	48.57		-1575	-2691	10	2	1	0	0	0	0	0	1	0	0	2	-1.04	2	1	0	9.18	9	77	1	0	0	0	1	0	0	0	0	0	0	0	0	0	0	22
296	13.79	10.42	6.12		1	3	3	1	1	21.92	21.92	11	4199	8792	10	2	1	0	1	0	0	0	0	0	0	3	-3.37	1	1	1	3	18	55	1	0	0	0	0	0	0	0	0	0	0	0	0	0	0	84
297	6.25	4.92			0	1	1	1	0	52.57	52.57	4	486	916	10	2	1	0	0	0	0	0	0	0	0	2	-1.33	2	1	0	3.46	10	55	1	0	0	0	0	0	0	0	0	0	0	0	0	0	0	37
298	8.92	6.09			0	3	3	1	0	0.42	0.42	1.6	638	526	1	1	0	0	1	0	0	0	1	0	5	3	-2.83	1	1	0	1.17	5	83	2	1	1	1	0	1	1	0	0	0	0	0	0	0	0	33
299	2.87	2.72			0	1	1	1	0	20	20	1	0	-743	10	2	0	0	1	0	0	0	0	0	0	1	-0.15	3	1	1	1.2	5	72	1	0	0	0	0	0	0	0	0	0	0	0	0	0	0	19
300	11.41	8.51			1	2	2	1	0	0.92	0.92	4.5	3607	1523	1	1	0	0	1	0	0	1	0	0	0	3	-2.9	1	1	0	3.98	7	65	2	0	0	0	0	0	0	0	0	0	0	1	0	1	0	27
301	2.61	3.79			0	0	0	0	0			1	-15	-1733	0	0	0	0	1	0	0	0	0	0	2	1	1.18	3	1	0	4.19	34	66	2	0	0	0	0	1	0	0	0	0	0	0	0	0	0	22
302	2.07	2.97			1	3	3	1	1	10.48	10.48	6.5	3871	3350	1	1	1	1	2	1	1	0	0	1	2	1	0.9	3	1	0	1.28	2	79	1	1	0	0	0	1	0	0	0	0	0	0	0	0	0	72
303	6.6	6.86			0	1	1	1	0	1.17	1.17	5.3	3473	1844	1	1	1	0	0	0	0	0	0	0	1	2	0.26	3	1	0	5.84	45	56	1	0	0	1	1	0	0	0	0	0	0	0	0	0	0	32
304	3.3	4.42			0	1	1	1	0	1.25	1.25	3.3	4692	3479	1	1	1	0	1	0	0	0	0	1	1	1	1.12	3	1	0	3.7	11	85	2	0	0	0	0	0	0	0	0	0	0	0	0	0	0	25
305	5.67	5.73	4.98		0	0	0	0	0			2.6	238	1244	0	0	0	1	2	1	1	0	0	0	1	2	0.06	3	1	0	4.4	7	74	2	0	0	0	0	0	0	0	0	0	0	0	0	0	0	24
306	3.46	3.55			0	0	0	0	0			1.2	991	1982	0	0	0	0	1	0	0	1	1	0	4	1	0.09	3	1	0	1.57	9	82	2	1	1	1	0	0	0	0	1	0	0	1	0	1	0	27
307	31.66	12.94		15.78	1	0	0	0	0			0.7	1081	1136	0	0	1	0	1	0	0	0	0	0	2	3	-18.72	1	1	0	5.61	87	76	1	1	0	0	0	1	0	0	0	0	0	0	0	0	0	57
308	3.63	2.97	2.01		0	0	0	0	0			2.1	-743	-1098	0	0	1	1	2	1	1	0	0	0	3	1	-0.66	2	1	0	4.48	10	80	2	1	0	1	0	1	0	0	0	0	0	0	0	0	0	30
309	2.41	2.32			1	0	0	0	0			1.7	461	1194	0	0	0	1	2	1	1	0	1	1	2	1	-0.09	3	1	0	1.85	8	77	2	1	0	0	0	0	0	0	0	0	0	0	0	0	0	28
310	6.04	6.27	7.67		0	2	2	1	0	8.3	8.3	1.2	-118	-478	1	1	0	1	2	1	1	1	1	0	1	2	0.23	3	1	0	3.66	12	58	1	1	0	0	0	0	0	0	0	0	0	0	0	0	0	25
311	33.54	20.44	19.47		0	2	2	1	0	23.9	23.9	3.6	3168	3802	10	2	0	1	2	1	1	0	0	0	2	3	-13.1	1	1	0	2.84	12	77	2	1	0	0	0	1	0	0	0	0	0	0	0	0	0	24
312	3.24	3.15		2.09	0	0	0	0	0			3.1	1037	1024	0	0	1	1	2	1	1	0	0	1	1	1	-0.09	3	1	1	5.61	29	71	2	0	0	0	0	0	0	0	1	0	0	0	0	0	0	31
313	18.55	16.97	15.01		0	3	3	1	1	3	3	7.1	8255	11380	1	1	0	1	2	1	1	0	0	1	2	3	-1.58	2	1	0	3.77	12	80	2	1	0	0	0	1	0	0	0	0	0	0	0	0	0	60
314	69.1	75.2	74.22		1	3	3	1	1	1.55	1.55	1.9	-936	-2147	1	1	0	0	1	0	0	0	0	0	1	3	6.1	3	1	0	3.04	91	61	1	0	0	0	0	0	0	1	0	0	1	1	0	1	0	50
315	2.98	3.45			0	2	2	1	0	4.37	4.37	1.8	285	-362	1	1	1	1	2	1	1	1	0	0	3	1	0.47	3	1	1	1.49	17	61	1	1	0	0	0	1	0	0	1	0	0	0	0	0	0	32
316	5.1	3.64	2.55		0	2	2	1	0	16.53	16.53	4.1	2442	1390	10	2	0	1	2	1	1	0	0	1	0	2	-1.46	2	1	0	2.98	6	80	1	0	0	0	0	0	0	0	0	0	0	0	0	0	0	34
317	7.14	5.11			1	3	3	1	1	31.42	31.42	3.6	20	5832	10	2	1	1	2	1	1	0	0	1	1	3	-2.03	1	1	0	2.12	2	70	1	0	0	0	0	0	0	0	0	0	0	0	0	0	0	59
318	28.82	22.43	65.37		1	3	3	1	1	1.78	1.78	4	4681	11804	1	1	1	1	2	1	1	0	0	1	2	3	-6.39	1	1	0	3.64	4	75	1	1	0	0	0	0	0	1	0	0	0	0	0	0	0	48
319	3.64	4.03		5.8	1	1	3	1	1	28.93	51.83	1.8	859	6065	10	2	1	1	2	1	1	0	0	0	1	1	0.39	3	1	0	18.18	21	89	1	1	0	0	1	0	0	0	0	0	0	0	0	0	0	27
320	4.64	3.11			0	0	0	0	0			1.5	-450	2144	0	0	1	0	1	0	0	0	0	0	1	2	-1.53	2	1	0	2.18	11	60	2	0	0	0	0	0	0	0	0	0	0	0	0	0	0	22
321	7.23	6.3	5.74		0	0	0	0	0			1.9	-31	1573	0	0	0	0	1	0	0	0	0	0	3	3	-0.93	2	1	0	3.35	54	77	2	1	0	1	0	1	0	0	0	0	0	0	0	0	0	20
322	11.18	14.15		11.73	0	3	3	1	1	6.58	6.58	23	6767	6940	1	1	1	1	2	1	1	0	0	1	1	3	2.97	3	1	0	21.87		65	1	0	0	0	0	1	0	0	0	0	0	0	0	0	0	52
323	2.5	3.02		3.68	0	0	0	0	0			1.1	2159	3686	0	0	1	1	2	1	1	0	0	0	0	1	0.52	3	1	0	10.62	40	56	2	0	0	0	0	0	0	0	0	0	0	0	0	0	0	32
324	4.38	3.21		2.84	0	0	0	0	0			0.6	2524	2184	0	0	1	0	1	0	0	0	0		0	2	-1.17	2	1	0	5.02	23	43	1	0	0	0	0	0	0	0	0	0	0	0	0	0	0	10
325	8.19	5.68		2.02	1	3	3	1	1	6.77	6.77	2.8	672	7208	1	1	1	1	2	1	1	0	0	0	1	3	-2.51	1	1	0	13.48	14	80	2	1	0	0	0	0	0	0	0	0	1	0	0	1	0	43
326	4.88	4.36		5.64	1	2	3	1	0	19.33	43.33	6	0	4068	10	2	1	1	2	1	1	0	0	1	0	2	-0.52	2	1	0	13.09	36	70	1	0	0	0	0	0	0	0	0	0	1	0	0	1	0	52
327	2.55	2.25			1	1	1	1	0	65.27	65.27	1	-3695	-6277	10	2	0	1	1	1	1	0	0	0	2	1	-0.3	2	1	0	2.16	29	82	1	1	0	1	0	0	0	0	0	0	0	0	0	0	0	11
328	2.27	3.17	2.88		0	3	3	1	0	11.67	11.67	0.5	2546	244	1	1	0	1	2	1	1	0	0	0	0	1	0.9	3	1	0	4.2	15	68	1	0	0	0	0	0	0	0	0	0	1	0	0	1	0	39
329	19.53	11.32			0	0	0	0	0			2.2	1370	2146	0	0	1	1	2	1	1	0	0	1	2	3	-8.21	1	1	0	2.14	11	79	1	0	1	1	0	0	0	0	0	0	1	0	0	1	0	38
330	4.08	2.78			0	1	1	1	0	77.3	77.3	0.8	-1878	-4628	10	2	0	0	1	0	0	0	0	0	3	2	-1.3	2	1	0	6.54	11	70	2	1	0	0	0	1	1	0	0	0	0	0	0	0	0	52
331	1.61	2.27			1	2	3	1	1	25.5	15.53	4	6628	7366	10	2	1	1	2	1	1	0	0	0	3	1	0.66	3	1	1	5.97	15	77	1	1	0	0	1	1	1	0	0	0	0	0	0	0	0	56
332	3.95	3.52			0	0	0	0	0			0.6	36	-33	0	0	0	0	1	0	0	0	0	0	1	2	-0.43	2	1	0	2.03	4	36	1	0	0	0	0	1	0	0	0	0	0	0	0	0	0	8
333	3.88	3.75			1	1	3	1	1	48.78	72.78	2.1	-213	791	10	2	1	1	2	1	1	1	1	1	1	2	-0.13	3	1	0	4.29	6	73	1	1	0	0	0	0	0	0	0	0	1	0	0	1	0	34
334	1.62	1.49			0	2	2	1	0	17.63	17.63	9.3	2595	-596	10	2	1	1	2	1	1	0	0	0	0	1	-0.13	3	1	1	3.03	19	78	1	0	0	0	0	0	0	0	0	0	0	0	0	0	0	38
335	11.98	9.52			1	0	0	0	0			3	184	-2326	0	0	1	1	2	1	1		0	0	3	3	-2.46	1	1	0	2.95	4	74	1	1		1	0	0	1	0	0	0	0	0	0	0	0	45
336	3.01	1.98			0	0	0	0	0			0.8	303	3084	0	0	0	0	1	0	0	0	0	0	0	1	-1.03	2	1	0	2.39	11	60	1	0	0	0	0	0	0	0	0	0	0	0	0	0	0	22
337	65.94	34.18		45.88	1	0	0	0	0			1.89	383	1266	0	0	1	0	1	0	0	0	0	0	1	3	-31.76	1	1	0	6.79	117	67	1	0	0	1	0	0	0	0	0	0	0	0	0	0	0	28
338	3.2	3.83			0	2	2	1	0	38.15	38.15	1.2	-473	1620	10	2	1	0	1	0	0	0	0	0	0	1	0.63	3	1	0	1.11	5	86	2	0	0	0	0	0	0	0	0	0	1	0	1	1		43
339	4.06	3.17			0	1	1	1	0	0.58	0.58	0.65	0	1078	1	1	0	0	1	0	0	0	0	0	1	2	-0.89	2	1	0	2.08	33	55	2	1	0	0	0	0	0	0	0	0	0	0	0	0	0	37
340	2.36	3.53		8.06	0	0	0	0	0			1.08	569	2804	0	0	1	0	1	0	0	0	0	0	1	1	1.17	3	1	1	8.08	13	58	1	1	0	0	0	0	0	0	0	0	0	0	0	0	0	29
341	11.34	12.53	12.03		0	3	3	1	0	0.75	0.75	1.31	-921	-2256	1	1	1	1	2	1	1	0	0	0	3	3	1.19	3	1	0	4.09	24	75	2	1	0	1	0	1	0	0	0	0	0	0	0	0	0	47
342	6.14	6.75			0	2	2	1	0	1	1	0.52	151	646	1	1	1	0	1	0	0	1	0	0	2	2	0.61	3	1	0	1.05	5	48	2	1	0	0	1	0	0	0	1	0	0	0	0	0	0	35
343	3.87	3.55		3.02	0	0	0	0	0			1.55	2125	1458	0	0	1	0	1	0	0	0	0	0	4	2	-0.32	2	1	0	5.3	12	81	1	1	0	1	0	1	0	0	0	0	0	0	0	0	0	27
344	3.42	3.19			0	3	3	1	0	0.42	0.42	0.86	-2501	-4206	1	1	0	1	2	1	1	0	0	1	2	1	-0.23	3	1	0	1.99	16	58	1	1	0	0	0	1	0	0	0	0	0	0	0	0	0	38
345	29.47	9.25	6.42		0	2	2	1	0	0.67	0.67	3.55	418	-2553	1	1	1	1	2	1	1	0	0	1	0	3	-20.22	1	1	0	3.03	33	74	1	0	0	0	0	0	0	0	0	0	0	0	0	0	0	55
346	3.3	4.95		5.57	1	1	1	1	0	6.55	6.55	1.27	5500	5442	1	1	1	1	2	1	1	0	1	0	1	1	1.65	3	1	0	10.66	19	83	1	0	1	0	0	0	0	0	0	0	0	0	0	0	0	43
347	17.66	21.46	17.55		0	1	1	1	0	6.68	6.68	1.94	5216	5648	1	1	1	1	2	1	1	0	0	0	0	3	3.8	3	1	0	2.95	14	63	1	0	0	0	0	0	0	0	0	0	0	0	0	0	0	32
348	5.2	3.52		14	0	0	0	0	0			2.1	5708	8506	0	0	1	0	1	0	0	0	1	0	0	2	-1.68	2	1	0	4.99	98	54	1	0	0	0	0	0	0	0	0	0	0	0	0	0	0	29
349	4.54	3.96			0	0	0	0	0			1.73	4270	2458	0	0	1	0	1	0	0	0	0	0	5	2	-0.58	2	1	1	1.89	17	75	1	1	1	1	0	1	1	0	0	0	0	0	0	0	0	30
350	4.67	3.38			0	0	0	0	0			2.2	697	538	0	0	0	1	2	1	1	0	0	0	1	2	-1.29	2	1	1	1.32	12	76	1	0	1	0	0	0	0	0	0	0	1	0	0	1	0	23
351	3.46	2.7		3.09	1	0	0	0	0			1.01	250	2673	0	0	1	1	2	1	1	0	1	0	5	1	-0.76	2	1	0	5.31	27	65	1	1	1	0	0	1	1	0	1	0	0	0	0	0	0	42
352	11.05	9.38		10.81	1	0	0	0	0			7.21			0	0	1	0	1	0	0	0	0	0	2	3	-1.67	2	1	0	5.93	9	79	1	1	0	1	0	0	0	0	0	0	0	0	0	0	0	62
353	8.15	6.76			1	0	0	0	0			1.61	841	1948	0	0	0	0	1	0	0	1	1	1	3	3	-1.39	2	1	1	1.15	55	65	1	0	1	0	0	1	0	0	0	0	0	0	0	0	0	16
354	7.17	5.39	4.84		0	0	0	0	0			0.74	-608	-617	0	0	1	0	1	0	0	0	0	0	0	3	-1.78	1	1	0	4.1	91	62	1	0	0	0	0	0	0	0	0	0	0	0	0	0	0	17
355	9.9	8.05	6.05		1	1	1	1	0	0.75	0.75	1.2			1	1	0	1	2	1	1	0	0	0	2	3	-1.85	1	1	0	3.92	33	81	2	1	1	0	0	0	0	0	0	0	0	0	0	0	0	30
356	6.06	5.21	10.86		0	0	0	0	0			2.19			0	0	0	0	1	0	0	0	0	0	1	2	-0.85	2	1	0	2.71	12	29	2	0	0	0	0	0	0	1	0	0	0	0	0	0	0	22
357	6.85	7.5		6.88	0	2	2	1	0	0.67	0.67	3.52	2724	4309	1	1	1	1	2	1	1	0	1	1	2	2	0.65	3	1	0	9.02	21	76	1	1	0	0	0	0	0	0	1	0	0	0	0	0	0	38
358	12.52	11.31			1	2	2	1	0	0.25	0.25	2.44			1	1	1	1	2	1	1		1	1	1	3	-1.21	2	1	0	2.23	9	80	1	1	0	0	0	0	0	0	0	0	0	0	0	0	0	49
359	2.89	2.33		20.96	0	0	0	0	0			1.7	4320	3144	0	0	1	0	1	0	0	0	0	0	0	1	-0.56	2	1	0	35.58	44	36	1	0	0	0	0	0	0	0	0	0	0	0	0	0	0	27
360	15.2	11.22	10.95		0	0	0	0	0			0.67			0	0	1	0	1	0	0	0	0		2	3	-3.98	1	1	0	2.97	11	72	2	1	0	0	0	0	0	0	0	0	0	0	0	0	0	25
361	2.08	2.65		3.55	1	0	0	0	0			1.98	2058	2989	0	0	1	1	2	1	1	0	0	0	2	1	0.57	3	1	1	17.82	22	67	1	1	1	0	0	0	0	0	0	0	0	0	0	0	0	28
362	6.47	4.73		6.9	0	1	1	1	0	21.17	21.17	2.12			10	2	1	0	1	0	0	0	0	0	3	2	-1.74	1	1	0	8.85	16	72	1	1	1	0	0	1	0	0	0	0	0	0	0	0	0	21
363	1.89	1.61			0	0	0	0	0			1.37			0	0	0	1	2	1	1	1	0	0	2	1	-0.28	2	1	1	1.62	7	62	1	1	0	0	0	0	0	0	1	0	0	0	0	0	0	16
364	6.94	4.9		6.71	0	0	0	0	0			5.23			0	0	1	1	2	1	1	0	0	0	3	3	-2.04	1	1	0	6.07	24	84	1	1	1	0	0	1	0	0	0	0	0	0	0	0	0	30
365	1.64	1.78		4.77	0	0	0	0	0			1.64			0	0	1	0	0	0	0	0	0	0	0	1	0.14	3	1	0	4.92	18	52	1	0	0	0	0	0	0	0	0	0	1	0	0	1	0	18
366	18.88	12.22		15.49	0	0	0	0	0			6.74	1315	4307	0	0	1	0	1	0	0	0	0	0	2	3	-6.66	1	1	0	8.23	13	50	1	1	0	0	0	1	0	0	0	0	0	0	0	0	0	30
367	2.99	2.96			0	2	2	1	0	0.75	0.75	2.34			1	1	1	1	1	1	1	0	0	0	3	1	-0.03	3	1	0	5.96	12	66	1	1	1	0	0	1	0	0	0	0	0	0	0	0	0	33
368	1.86	2			0	0	0	0	0			0.84	-1491	-3756	0	0	0	0	1	0	0	0	0	0	3	1	0.14	3	1	0	1.88	17	70	1	1	1	0	0	1	0	0	0	0	0	0	0	0	0	25
369	5.96	2.76		3.33	1	3	3	1	1	22.53	22.53	1.63			10	2	1	0	1	0	0	0	0	1	0	2	-3.2	1	1	0	21.77	22	68	1	0	0	0	0	0	0	0	0	0	0	0	0	0	0	51
370	6.84	7.87			0	3	3	1	1	2.58	2.58	3.76	6147	6974	1	1	0	0	1	0	0	0	0	0	1	2	1.03	3	1	0	2.01	26	59	1	1	0	0	0	0	0	0	0	0	0	0	0	0	0	46
371	93.62	52.32	34.22		1	0	0	0	0			13.63	1124	4992	0	0	1	0	1	0	0	0	0	0	1	3	-41.3	1	1	0	4.22	24	75	2	1	0	0	0	0	0	0	0	0	1	0	1	1	0	62
372	5.11	4.24			1	1	3	1	0	0.42	96.75	1.02	580	-562	1	1	1	0	1	0	0	0	0	1	2	2	-0.87	2	1	0	6.34	22	74	1	0	1	1	0	0	0	0	0	0	0	0	0	0	0	30
373	15.61	11.7			0	0	0	0	0			1.23	877		0	0	1	0	1	0	0	0	0	0	0	3	-3.91	1	1	0	1.15	48	72	1	0	0	0	0	0	0	0	0	0	0	1	0	1	0	28
374	7.46	6.2			0	3	3	1	1	3.58	3.58	1.99	3101	3266	1	1	0	1	2	1	1	0	0	0	1	3	-1.26	2	1	0	2	7	64	1	1	0	0	0	0	0	0	0	0	0	0	0	0	0	42
375	2.36	2.25			0	0	0	0	0			1.73			0	0	1	1	2	1	1	0	0	0	0	1	-0.11	3	1	1	5.64	17	60	2	0	0	0	0	0	0	0	0	0	0	0	0	0	0	22
376	3	2.71			0	0	0	0	0			0.78			0	0	1	0	1	0	0	0	0	0	3	1	-0.29	2	1	0	3.96	13	82	2	1	1	1	0	0	0	0	0	0	0	0	0	0	0	25
377	3.81	8.12			0	0	0	0	0			0.95			0	0	0	0	1	0	0	0	0	0	2	2	4.31	3	1	0	1.86	27	65	1	1	0	0	0	1	0	0	0	0	0	0	0	0	0	25
378	1.31	1.38			0	0	0	0	0			1.89			0	0	0	1	2	1	1	0	0	0	0	1	0.07	3	1	0	2.65	0	20	2	0	0	0	0	0	0	0	0	0	0	0	0	0	0	18
379	3.77	2.06			0	1	1	1	0	6.15	6.15	5.12	6792	10971	1	1	1	1	2	1	1	0	0	1	2	1	-1.71	1	1	0	6.64	27	75	1	1	1	0	0	0	0	0	0	0	0	0	0	0	0	22
380	6.08	4.78			0	0	0	0	0			0.69			0	0	1	0	1	0	0	0	0	0	2	2	-1.3	2	1	0	2.64	18	79	1	0	0	0	0	1	0	0	0	0	0	0	0	0	0	27
381	6.88	5.53			0	0	0	0	0			1.45	-313	499	0	0	0	0	1	0	0	0	0	0	0	2	-1.35	2	1	0	6.91	45	53	2	0	0	0	0	0	0	0	0	0	0	0	0	0	0	19
382	2.51	3.72			1	1	2	1	0	1.17	9.17	6.15			1	1	1	1	2	1	1	0	0	1	2	1	1.21	3	1	0	1.99	33	73	1	1	0	1	1	0	0	0	0	0	0	0	0	0	0	42
383	4.28	3.79			1	1	1	1	0	21.17	21.17	0.8	-99	-154	10	2	0	0	1	0	0	0	1	0	3	2	-0.49	2	1	0	2.17	16	87	1	1	0	1	0	0	0	0	0	0	0	0	0	0	0	22
384	13.94	10.28	10.43		1	0	0	0	0			1	-524	-256	0	0	0	1	2	1	1	0	0	0	0	3	-3.66	1	1	0	4.24	10	66	1	0	0	0	0	0	0	0	0	0	0	0	0	0	0	17
385	10.13	4.97		5.15	0	3	3	1	1	25	25	8.1	5393	9568	10	2	1	1	2	1	1	0	0	1	3	3	-5.16	1	1	0	8.74	29	62	1	0	1	1	0	1	0	0	0	0	0	0	0	0	0	43
386	5.9	5.65	3.87		1	3	3	1	0	11.1	11.1	9.2	4311	-56	1	1	1	1	2	1	1	0	0	1	1	2	-0.25	3	1	0	2.68	4	51	1	1	0	0	0	0	0	0	0	0	0	0	0	0	0	67
387	7.01	6.15	5.6		0	2	2	1	0	9.47	9.47	8.7	4224	5708	1	1	0	1	2	1	1	0	0	1	1	3	-0.86	2	1	0	2.65	8	68	1	1	0	0	0	0	0	0	0	0	0	0	0	0	0	28
388	54.44	44.31		35.54	0	1	2	1	0	9.23	46.23	5.3	2005	4203	1	1	1	0	1	0	0	0	0	0	0	3	-10.13	1	1	0	5.24	27	50	1	0	0	0	0	0	0	0	0	0	0	0	0	0	0	27
389	3.5	2.46		1.91	0	0	0	0	0			1.7	1438	35	0	0	0	1	2	1	1	0	0	0	0	1	-1.04	2	1	0	11.27	26	58	1	0	0	0	0	0	0	0	0	0	0	0	0	0	0	23
390	5.62	6.98			0	0	0	0	0			1.7	-227	-1399	0	0	0	0	1	0	0	0	0	0	1	2	1.36	3	1	0	3.06	8	35	1	1	0	0	0	0	0	0	0	0	0	0	0	0	0	13
391	3.93	3.21			0	0	0	0	0			1.2	-1066	-1302	0	0	0	0	1	0	0	0	0	0	0	2	-0.72	2	1	0	1.78	8	72	1	0	0	0	0	0	0	0	0	0	0	0	0	0	0	12
392	22.82	12.11	7.06		1	3	3	1	0	1.12	1.12	1.3	595	-61	1	1	1	0	1	0	0	0	0	0	1	3	-10.71	1	1	0	3.82	7	26	1	0	0	1	0	0	0	0	0	0	0	0	0	0	0	28
393	46.9	18.61			0	0	0	0	0			4	467	-1642	0	0	0	0	1	0	0	0	0	0	3	3	-28.29	1	1	0	1.46	11	46	1	1	0	0	0	1	0	1	0	0	0	0	0	0	0	22
394	11.79	8.58	10.42		0	2	2	1	0	14.17	14.17	2.1	2216	2285	10	2	0	0	1	0	0	0	0	0	0	3	-3.21	1	1	0	3	8	29	2	0	0	0	0	0	0	0	0	0	0	0	0	0	0	20
395	2.51	2.72		3.49	0	0	0	0	0			0.5	-2615	-6092	0	0	1	0	1	0	0	0	0	0	3	1	0.21	3	1	0	5.05	11	82	2	1	0	1	0	0	0	0	0	0	0	0	0	0	0	21
396	4.54	3.36		3.78	0	1	1	1	0	66.65	66.65	1.1	-177	-525	10	2	1	0	1	0	0			0	0	2	-1.18	2	1	0	4.93	8	51	1	0	0	0	0	0	0	0	0	0	0	0	0	0	0	36
397	8.44	8.12		6.46	1	0	0	0	0			0.8	518	-1604	0	0	0	0	1	0	0	0	0	0	1	3	-0.32	2	1	0	5.16	5	60	1	1	0	0	0	0	0	0	0	0	0	0	1	1	0	23
398	23.67	18.68	9.16		1	1	3	1	1	33	60.53	5.6	-1113	1989	10	2	1	0	1	0	0	0	1	1	2	3	-4.99	1	1	0	3.13	4	84	1	0	0	0	0	0	1	0	1	0	0	0	0	0	0	30
399	3.33	2.3		1.78	0	1	1	1	0	0.63	0.63	1.4	671	-2428	1	1	1	1	2	1	1	0	0	0	2	1	-1.03	2	1	1	5.78	34	73	1	1	0	0	0	1	0	0	0	0	1	0	0	1	0	29
400	4.07	3.61			1	1	1	1	0	12.03	12.03	1.2	2465	1231	10	2	1	1	2	1	1	0	0	0	1	2	-0.46	2	1	1	1.73	14	97	1	1	0	0	0	0	0	0	0	0	1	1	0	1	0	49
401	7.22	8.06		8.15	1	0	0	0	0			1.1	-2075	-3806	0	0	1	1	1	0	1	0	0	0	0	3	0.84	3	1	0	10.7	10	74	1	0	0	0	0	0	0	0	0	0	0	0	0	0	0	10
402	4.54	2.15	2.82		0	2	2	1	0	4.98	4.98	5.5	5400	6687	1	1	0	1	2	1	1	0	0	0	0	2	-2.39	1	1	0	3.2	17	80	2	0	0	0	0	0	0	0	0	0	1	1	0	1	0	37
403	8.14	6.47			1	0	0	0	0			1.2	-190	538	0	0	0	0	1	0	0	0	0	0	1	3	-1.67	2	1	0	7.32	10	61	2	1	0	0	0	0	0	0	0	0	1	1	0	1	0	24
404	11.3	11.11			1	1	3	1	1	11.97	30.9	5.8	-47	3995	1	1	0	1	1	1	1	0	0	0	1	3	-0.19	3	1	0	4.22	23	83	2	0	0	0	0	1	0	0	0	0	0	0	0	0	0	41
405	3.05	2.84			0	0	0	0	0			3.7	-2088	-1563	0	0	0	1	1	1	1	0	0	0	0	1	-0.21	3	1	0	3.08	13	67	1	0	0	0	0	0	0	0	0	0	0	0	0	0	0	21
406	10.37	12.68			1	1	3	1	1	22.53	75.7	2.5			10	2	0	0	1	0	0	0	0	0	4	3	2.31	3	1	0	5.79	6	79	2	1	1		1	1	1	0	0	0	0	0	0	0	0	41
407	2.66	2.62			0	1	1	1	0	93.88	93.88	1.7	191	-1077	10	2	0	1	2	1	1	0	0	0	2	1	-0.04	3	1	0	6.07	8	78	1	1	0	0	0	1	0	0	0	0	0	0	0	0	0	17
408	4.91	3.72			0	0	0	0	0			1.5	886	3255	0	0	0	0	1	0	0	0	0	0	2	2	-1.19	2	1	0	2.83	14	45	1	1	0	0	0	1	0	0	0	0	0	0	0	0	0	23
409	10.14	6.31	5.2		0	2	3	1	0	0.97	30.67		7074	16919	1	1	1	1	2	1	1	0	0	0	0	3	-3.83	1	1	0	4.73	17	54	1	0	0	0	0	0	0	0	0	0	0	0	0	0	0	41
410	5.87	3.55	3.74		0	0	0	0	0				1028	2492	0	0	1	1	2	1	1	0	0	0	0	2	-2.32	1	1	0	3.98	10	65	1	0	0	0	0	0	0	0	0	0	0	0	0	0	0	35
411	2.21	3.19		4.47	0	1	1	1	0	39.2	39.2		-344	3497	10	2	1	1	2	1	1	0	0	0	1	1	0.98	3	1	1	7.7	17	73	1	1	0	0	1	0	0	0	0	0		0	0	0	0	24
412	3.83	3.12		1.5	0	0	0	0	0				16472	17441	0	0	1	1	2	1	1	1	0	1	0	2	-0.71	2	1	1	5.75	40	20	1	0	0	0	0	0	0	0	0	0	0	0	0	0	0	38
413	3.31	2.79			0	0	0	0	0				2295	3669	0	0	0	0	1	0	0	0	0	0	1	1	-0.52	2	1	0	2.44	20	71	1	1	0	0	0	0	0	0	0	0	1	0	0	1	0	12
414	6.51	5.04		9.06	1	1	1	1	0	31.9	31.9		3336	7064	10	2	1	1	2	1	1	0	0	0	3	2	-1.47	2	1	0	12.97	16	70	1	1	1	0	0	1	0	0	0	0	0	0	0	0	0	57
415	1.97	2.26		3.17	0	1	3	1	1	0.22	41.38		9394	15754	1	1	1	1	2	1	1	0	0	0	0	1	0.29	3	1	1	15.07	31	80	1	0	0	0	0	0	0	0	0	0	0	0	0	0	0	38
416	15.07	6.13	3.96		1	1	1	1	0	50.88	50.88		2653	3750	10	2	1	1	2	1	1	0	0	1	1	3	-8.94	1	1	0	4.24	18	84	2		0	0	0	1	0	0	0	0	0	0	0	0	0	40
417	2.17	1.63		2.9	0	1	1	1	0	0.15	0.15		4776	6720	1	1	1	1	2	1	1	0	0	1	0	1	-0.54	2	1	1	5.01	34	48	1	0	0	0	0	0	0	0	0	0	1	0	0	1	0	35
418	4.26	3.82			0	0	0	0	0				3105	3412	0	0	1	1	2	1	1	0	0	0	0	2	-0.44	2	1	0	1.47	5	61	1	0	0	0	0	0	0		0	0	0	0	0	0	0	28
419	58.56	39.7		13.44	0	1	3	1	0	11.38	13.96		7350	5088	1	1	1	1	2	1	1	0	1	1	2	3	-18.86	1	1	1	7.26	12	80	1	1	0	0	0	0	0	0	1	0	0	0	0	0	0	34
420	12.92	10.51		8.44	1	0	0	0	0				-311	21	0	0	1	1	1	1	1	1	1	0	2	3	-2.41	1	1	0	16.05	26	66	1	1	0	0	0	0	0	0	1	0	0	0	0	0	0	14
421	6.17	3.85		5.14	0	1	1	1	0	82.02	82.02		567	1940	10	2	1	1	2	1	1	0	0	0	0	2	-2.32	1	1	0	8.67	34	63	1	0	0	0	0	0	0	0	0	0	0	0	0	0	0	22
422	5.64	5.79	3.99		1	3	3	1	1	0.55	0.55		8277	12172	1	1	1	1	2	1	1	0	0	1	3	2	0.15	3	1	0	2.83	6	74	2	0	0	1	0	0	1	0	0	0	1	0	0	1	0	62
423	9.75	6.97		3.7	0	1	1	1	0	81.32	81.32		26	2344	10	2	1	1	2	1	1		0	0	2	3	-2.78	1	1	0	5.79	17	68	1	1			0	0	0	0	1	0	0	0	0	0	0	57
424	220.59	175.02		107.92	0	3	3	1	1	1.3	1.3		5928	9650	1	1	0	1	2	1	1		0	1	1	3	-45.57	1	1	0	6.4	44	64	1		0			0	1	0		0		0	0	0	0	38
425	4.77	10.93		9.2	1	1	2	1	0	98.18	104.27		-2350	-3576	10	2	1	1	2	1	1	0	0	0	6	2	6.16	3	1	0	5.06	7	63	1	1	1	1	1	1	1	0	0	0	0	0	0	0	0	33
426	7.26	6.71		7.36	0	1	1	1	0	9.18	9.18		2976	4328	1	1	1	1	2	1	1	0	0	0	0	3	-0.55	2	1	1	4.74	62	59	1	0	0	0	0	0	0	0	0	0	0	0	0	0	0	55
427	4.85	1.99		1.72	1	1	3	1	1	0.88	23.33		3820	20084	1	1	1	1	2	1	1	0	0	1	1	2	-2.86	1	1	1	8.41	13	73	1	1	0	0	0	0	0			0	0	0	0	0	0	45
428	7.93	7.69		8.53	0	2	3	1	0	2.67	16.92		5865	4303	1	1	1	1	2	1	1	0	0	0	1	3	-0.24	3	1	1	4.98	19	42	1	0	0	0	0	1	0	0	0	0	0	0	0	0	0	32
429	1.8	1.86		3.72	1	1	3	1	1	10.63	43.75		6878	14534	1	1	1	1	2	1	1	0	0	1	1	1	0.06	3	1	1	15.4	16	78	1	1	0	0	0	0	0	0	0	0	0	0	0	0	0	62
430	2.63	3.39			1	1	3	1	1	0	45.72		5250	9424	1	1	1	1	2	1	1	0	0	1	2	1	0.76	3	1	1	2.22	6	60	1	1	0	1	0	0	0	0	0	0	1	0	0	1	0	43
431	35.76	26.08		26.7	1	2	2	1	0	4.88	4.88		-638	-1938	1	1	1	1	2	1	1	0	0	1	3	3	-9.68	1	1	1	8.73	8	66	1	1	1	1	0	0	0	0	0	0	0	0	0	0	0	34
432	2.6	2.25		3.1	0	0	0	0	0				454	1264	0	0	1	1	2	1	1	0	0	1	0	1	-0.35	2	1	0	11.95	27	72	1	0	0	0	0	0	0	0	0	0	0	0	0	0	0	51
433	1.77	1.45	1.82		0	1	2	1	0	0.03	9.87		4082	3364	1	1	1	1	2	1	1	0	0		1	1	-0.32	2	1	1	3.68	22	60	1	1	0	0	0	0	0	0	0	0	0	0	0	0	0	30
434	2.16	2.33		2.04	1	2	3	1	0	0.17	27.35		2335	3461	1	1	1	1	2	1	1	0	0	1	1	1	0.17	3	1	1	10.35	40	69	2	0	0	0	0	0	0	0	0	0	1	0	0	1	0	23
435	2.6	3.7			0	1	1	1	0	39.51	39.51		2328	4086	10	2	1	1	2	1	1	0	0	0	2	1	1.1	3	1	1	2.71	12	85	2	1	1	0	0	0	0	0	0	0	0	0	0	0	0	26
436	18.97	16.03		13.76	1	1	3	1	1	6.07	28.05		9655	11095	1	1	1	1	2	1	1	0	0	1	5	3	-2.94	1	1	0	8.22	14	66	2	1		0	0	1	1	1	1	0	0	0	0	0	0	68
437	14.12	9.07			1	2	3	1	1	0.5	11.33		9219	18867	1	1	1	1	2	1	1	0	0	1	1	3	-5.05	1	1	0	29.01	29	76	2	1	0	0	0	0	0	0	0	0	0	0	0	0	0	69
438	2.67	2.51			1	1	2	1	0	23.38	47.38		1415	10455	10	2	1	1	2	1	1	0	0	1	2	1	-0.16	3	1	0	2.55	3	83	1	1	0	0	0	1	0	0	0	0	0	0	0	0	0	42
439	5.2	5.06			1	0	0	0	0				500	-266	0	0	0	1	2	1	1	0	1	0	1	2	-0.14	3	1	0	4.63	40	62	2	0	0	0	0	0	0	0	1	0	0	0	0	0	0	15
440	7.69	5.4			0	1	1	1	0	4.7	4.7		3501	8253	1	1	1	1	2	1	1	1	1	1	0	3	-2.29	1	1	1	2.52	13	69	1	0	0	0	0	0	0			0	0	0	0	0	0	30
441	22.04	17.73			0	0	0	0	0				-883	-2143	0	0	0	1	2	1	1	0	0	0	2	3	-4.31	1	1	0	1.75	17	40	1	0	0	0	0	0	0	1	0	0	0	0	0	0	0	16
442	7.99	7.77			1	1	1	1	0	21.86	21.86		2615	3649	10	2	1	0	1	0	0	0	0	1	1	3	-0.22	3	1	0	9.87	23	52	1	1	0	0	0	0	0	0	0	0	0	0	0	0	0	36
443	6.8	5.04			1	0	0	0	0				-559	-896	0	0	1	1	2	1	1			0	2	2	-1.76	1	1	0	16.58	22	75	2	1	0	1	0	0	0	0	0	0	0	0	0	0	0	40
444	25.74	23.43	16.68		1	1	3	1	0	15.17	40.75	2.9	2742	5330	10	2	0	1	2	1	1	0	0	1	2	3	-2.31	1	1	0	2.91	3	85	2	1	0	0	0	1	0	0	0	0	0	0	0	0	0	61
445	17.32	25.15		30.72	0	0	0	0	0			0.6	-250	943	0	0	1	0	1	0	0	0	0	0	0	3	7.83	3	1	0	17.11	58	43	1	0	0	0	0	0	0	0	0	0	0	0	0	0	0	34
446	6.22	6.3		16.23	0	0	0	0	0			0.6	-217	-2321	0	0	1	1	2	1	1	0	0	0	1	2	0.08	3	1	0	5	18	64	1	1	0	0	0	0	0	0	0	0	0	0	0	0	0	30
447	5.31	3.86	11.56		0	3	3	1	1	3.25	3.25	0.5	-296	-4247	1	1	0	0	1	0	0	0	0	0	2	2	-1.45	2	1	0	2.56	20	57	1	1	0	0	0	1	0	0	0	0	0	0	0	0	0	36
448	6.02	5.47	3.2		1	1	1	1	0	30.67	30.67	0.8	3788	7475	10	2	1	1	2	1	1	0	0	1	2	2	-0.55	2	1	0	3.7	4	88	2	0	0	0	0	0	0	0	1	0	0	0	0	0	0	53
449	3.26	2.09			0	0	0	0	0			1.2	122	-743	0	0	1	1	1	1	1	0	0	0	2	1	-1.17	2	1	1	1.71	14	77	1	1	0	1	0	0	0	0	0	0	0	0	0	0	0	21
450	3.63	3.89	3.47		0	2	3	1	0	16	40	0.4	3906	4307	10	2	0	1	2	1	1	0	0	0	2	1	0.26	3	1	0	3.95	8	96	2	1	0	1	0	0	0	0	0	0	0	0	0	0	0	33
451	11.03	6.94		4.69	1	1	2	1	0	17.22	23.2	5.2	1663	8772	10	2	1	1	2	1	1	0	0	0	3	3	-4.09	1	1	0	12.23	18	48	2	1	0	0	0	1	0	1	0	0	0	0	0	0	0	36
452	2.95	2.91	2.22		0	0	0	0	0			1.8	4313	5044	0	0	0	1	2	1	1	0	0	0	2	1	-0.04	3	1	1	3.74	14	59	1	1	0	0	0	1	0	0	0	0	0	0	0	0	0	13
453	6.17	3.96		7.88	0	0	0	0	0			0.5	1097	4124	0	0	1	1	2	1	1	0	0	0	0	2	-2.21	1	1	0	15.48	29	27	1	0	0	0	0	0	0	0	0	0	0	0	0	0	0	33
454	12.47	7.06	5.84		0	0	0	0	0			0.9	-844	-489	0	0	0	0	1	0	0	0	0	0	0	3	-5.41	1	1	0	2.69	29	56	1	0	0	0	0	0	0	0	0	0	0	0	0	0	0	32
455	7.73	5.98	5.63		0	2	2	1	0	15.55	15.55	1.4	726	-322	10	2	0	1	2	1	1	0	0	0	2	3	-1.75	1	1	0	2.96	8	54	1	1	0	0	0	1	0	0	0	0	0	0	0	0	0	27
456	20.15	15.51		12.76	0	0	0	0	0			1.1	2183	2496	0	0	0	0	1	0	0	0	0	0	0	3	-4.64	1	1	0	7.08	18	53	1	0	0	0	0	0	0	0	0	0	0	0	0	0	0	30
457	3.81	2.33		2.7	1	3	3	1	1	17.1	17.1	2.1	3933	7241	10	2	1	1	2	1	1	0	0	1	0	2	-1.48	2	1	0	17.92	19	83	2	0	0	0	0	0	0	0	0	0	0	0	0	0	0	70
458	4.39	2.85			0	3	3	1	1	16.83	16.83	1.9	2027	2626	10	2	0	1	2	1	1	0	0	1	1	2	-1.54	2	1	0	4.78	40	73	1	0			0	0	1	0	0	0	0	0	0	0	0	44
459	2.5	2.18			0	1	1	1	0	8	8	3.5	1942	1929	1	1	1	1	2	1	1	0	0	0	2	1	-0.32	2	1	1	3.52	12	84	2	1	0	0	0	1	0	0	0	0	0	0	0	0	0	31
460	19.23	13.56			1	3	3	1	1	25.67	25.67	2.9	4084	5644	10	2	1	1	2	1	1	0	0	1	3	3	-5.67	1	1	0	12.8	28	57	1	1	0	0	0	0	1	1	0	0	0	0	0	0	0	64
461	4.5	4.33			1	0	0	0	0			0.3	-710	913	0	0	0	0	1	0	0	0	0	0	3	2	-0.17	3	1	0	2.85	23	79	2	1	1	0	0	0	0	0	1	0	0	0	0	0	0	25
462	8.38	7.64			1	1	1	1	0	43.1	43.1	1.7	531	982	10	2	1	1	2	1	1	0	0	1	2	3	-0.74	2	1	0	10.2	16	57	2	0	0	0	0	1	0	1	0	0	0	0	0	0	0	53
463	14.17	11.42			1	1	1	1	0	14.02	14.02	0.8	1225	961	10	2	1	1	2	1	1	0	0	0	0	3	-2.75	1	1	0	2.08	2	66	1	0	0	0	0	0	0	0	0	0	0	0	0	0	0	50
464	9.3	7.09			1	1	2	1	0	7.62	22.83	3.5	1321	5400	1	1	1	1	2	1	1	0	0	1	2	3	-2.21	1	1	0	1.27	2	81	1	0	1	0	0	0	0	0	0	0	0	0	0	0	0	84
465	5.47	3.63		4.11	0	0	0	0	0			3	-328	3014	0	0	1	1	2	1	1	0	0	0	2	2	-1.84	1	1	1	5.23	18	68	1	1	0	1	0	0	0	0	0	0	0	0	0	0	0	32
466	2.19	2.79		3.57	0	1	2	1	0	9.03	38.52	6.1	5638	8035	1	1	1	1	2	1	1	0	0	0	4	1	0.6	3	0	1	6.85	16	74	1	1	1	1	0	0	0	0	0	0	0	0	0	0	0	28
467	5.24	4.61	4.92		0	0	0	0	0			1	-604	-223	0	0	0	0	1	0	0	0	0	0	0	2	-0.63	2	1	0	3.74		63	1	0	0	0	0	0	0	0	0	0	0			0		20
468	4.93	3.77			0	3	3	1	1	1.85	1.85	3.2	800	1291	1	1	0	1	2	1	1	0	0	0	0	2	-1.16	2	1	0	1.77	7	67	1	0	0	0	0	0	0	0	0	0	0	0	0	0	0	41
469	11.31	8.28		10.56	0	0	0	0	0			1.6	2486	7138	0	0	1	1	2	1	1	0	0	0	2	3	-3.03	1	1	0	9.77	33	73	1	1	0	0	0	1	0	0	0	0	0	0	0	0	0	18
470	4.46	3.21		3.44	0	0	0	0	0			2.3	3903	4987	0	0	1	1	2	1	1	0	1	0	1	2	-1.25	2	1	0	8.06	16	76	2	1	0	0	0	0	0	0	0	0	0	0	0	0	0	30
471	33.45	4.77		7.37	0	3	3	1	1	28.67	28.67	6.2	879	8225	10	2	1	1	2	1	1	0	0	1	0	3	-28.68	1	1	0	18.33	34	33	2	0	0	0	0	0	0	0	0	0	0	0	0	0	0	34
472	7.95	7.19		9.07	0	1	1	1	0	63.15	63.15	16			10	2	1	1	2	1	1	0	0	0	1	3	-0.76	2	1	1	7.58	26	52	2	0	0	0	0	0	0	1	0	0	0	0	0	0	0	30
473	4.52	4.21	4		1	1	2	1	0	3.98	27.08	4.1	1341	4494	1	1	1	1	2	1	1	0	0	0	0	2	-0.31	2	1	0	3.27	43	81	1	0	0	0	0	0	0	0	0	0	0	0	0	0	0	42
474	7.93	6.3			0	0	0	0	0			0.7	1730	1159	0	0	1	1	2	1	1	0	0	0	2	3	-1.63	2	1	0	1.68	15	85	2	1	0	0	0	0	1	0	0	0	0	0	0	0	0	43
475	2.93	2.4			0	1	1	1	0	7.53	7.53	1.1	134	-554	1	1	0	0	1	0	0	0	0	0	0	1	-0.53	2	1	0	1.52	12	20	1	0	0	0	0	0	0	0	0	0	0	0	0	0	0	23
476	11.82	10.17	8.31		0	3	3	1	1	0.83	0.83	0.8			1	1	0	1	0	1	1	0	0	0	6	3	-1.65	2	1	0	3.84	11	64	1	1	1	1	0	1	1	0	0	0	0	0	0	0	0	29
477	4.97	4.5		4.12	0	1	2	1	0	10.87	34.87	3.8	2980	4562	1	1	1	1	2	1	1	0	0	1	1	2	-0.47	2	1	1	5.71	13	80	1	1	0	0	0	0	0	0	0	0		0	0	0	0	37
478	5.7	3.22		2.3	0	0	0	0	0			0.7	201	803	0	0	1	1	0	0	1	0	0	0	0	2	-2.48	1	1	0	7.29	11	19	1	0	0	0	0	0	0	0	0	0	0	0	0	0	0	10
479	18.05	17.41			1	3	3	1	1	5.08	5.08	3.1	791	4420	1	1	1	1	2	1	1	0	0	1	2	3	-0.64	2	1	0	9.78	28	67	1	1	0	0	0	1	0	0	0	0	0	1	1	1	0	55
480	4.59	4.12			0	0	0	0	0			1	2292	1805	0	0	0	1	2	1	1	0	0	0	0	2	-0.47	2	1	0	2.72	9	22	1	0	0	0	0	0	0	0	0	0	0	0	0	0	0	14
481	8.42	4.27			0	1	1	1	0	8.18	8.18	1.5	2883	5260	1	1	1	1	2	1	1	0	0	0	2	3	-4.15	1	1	1	3.56	25	57	2	1	0	0	0	1	0	0	0	0	1	0	0	1	0	26
482	15.86	10.12			0	1	1	1	0	1.48	1.48	1	0	1697	1	1	0	1	2	1	1	0	0	0	3	3	-5.74	1	1	0	3.05	31	72	1	1	1	0	0	0	0	0	0	0	0	0	0	0	0	25
483	4.39	2.19	1.87		0	3	3	1	1	0.58	0.58	1.46	-2725	-1174	1	1	1	1	2	1	1	0	0	1	0	2	-2.2	1	1	1	3.91	9	33	2	0	0	0	0	0	0	0	0	0	0	0	0	0	0	44
484	4.56	6.31		7.44	0	1	3	1	1	10.1	32.03	1.02			1	1	1	1	2	1	1	0	0	1	1	2	1.75	3	1	0	29.1	39	49	1	1	0	0	0	0	0	0	0	0	1	0	0	1	0	65
485	18.34	17.73	15.74		0	1	1	1	0	9.7	9.7	4.86	-550	-4485	1	1	1	1	2	1	1	0	0	0	1	3	-0.61	2	1	0	2.71	6	58	2	0	0	0	0	0	0	1	0	0	0	0	0	0	0	24
486	14.2	7.61			0	1	1	1	0	37.82	37.82	1.96	4899	4266	10	2	0	1	2	1	1	0	0	0	0	3	-6.59	1	1	0	1.95	4	70	1	0	0	0	0	0	0	0	0	0	0	0	0	0	0	14
487	17.41	13.61		35.53	1	2	3	1	0	10.58	34.58	1.95	1801	2903	1	1	1	1	2	1	1	0	0	0	1	3	-3.8	1	1	1	12.78	77	66	1	0	0	0	0	1	0	0	0	0	1	0	0	1	0	29
488	2.89	2.6			0	0	0	0	0			4.89	1824	1993	0	0	1	1	2	1	1	0	1	0	2	1	-0.29	2	1	0	2.9	14	63	2	1	0	0	0	1	0	0	0	0	0	0	0	0	0	22
489	2.43	2.6	2.8		0	0	0	0	0			3.67	5211	4908	0	0	1	1	2	1	1	0	1	1	1	1	0.17	3	1	1	8.68	17	76	2	0	0	0	0	0	0	0	0	0	0	0	0	0	0	27
490	3.66	2.6			0	1	1	1	0	3.92	3.92	3.71	1754	1691	1	1	1	1	2	1	1	0	0	1	4	1	-1.06	2	1	0	2.44	11	73	1	1	0	0	0	1	1	0	0	0	0	0	0	0	0	56
491	2.84	2.06	2.06		1	1	1	1	0	46.18	46.18	2.1			10	2	1	1	2	1	1	0	0	0	0	1	-0.78	2	1	0	30.74	4	80	1	0	0	0	0	0	0	0	0	0	0	0	0	0	0	16
492	3.04	2.12		4.41	0	2	3	1	1	2.87	13.87	3.08	4473	9174	1	1	1	1	2	1	1	0	0	1	2	1	-0.92	2	1	0	5.56	37	60	1	1	0	0	0	1	0	0	0	0	0	0	0	0	0	34
493	2.1	2.53		9.78	0	0	0	0	0			1.4	-2008	-4585	0	0	1	1	2	1	1	0	0	0	0	1	0.43	3	1	0	20.6	29	42	1	0	0	0	0	0	0	0	0	0	0	0	0	0	0	27
494	7.48	5.24		9.46	0	1	2	1	0	13.75	61.75	0.98	3669	-1508	10	2	1	1	2	1	1	0	0	0	1	3	-2.24	1	1	1	5.87	51	72	1	1	0	0	0	0	0	0	0	0	0	0	0	0	0	27
495	2.97	2.49		4.82	1	1	1	1	0	55.25	55.25	2.13	1071	1998	10	2	1	1	2	1	1	0	0	1	2	1	-0.48	2	1	0	20.64	21	52	1	1	0	0	0	1	0	0	0	0	0	0	0	0	0	37
496	13.35	10.55			0	0	0	0	0			0.79	642	670	0	0	1	0	1	0	0	0	0	0	0	3	-2.8	1	1	1	2.72	23	49	2	0	0	0	0	0	0	0	0	0	0	0	0	0	0	30
497	11.22	9.11		5.01	0	3	3	1	1	1.98	1.98	1.49	-538	-1525	1	1	1	1	2	1	1	1	0	0	2	3	-2.11	1	1	0	7.05	29	52	1	0	1	0	0	1	0	0	0	1	0	0	0	0	0	35
498	4.24	7.17		5.82	0	1	1	1	0	78.23	78.23	1.89	-394	758	10	2	1	0	1	0	0	0	0	0	0	2	2.93	3	1	0	11.62	23	38	2	0	0	0	0	0	0	0	0	0	0	0	0	0	0	35
499	4.33	6	4.78		0	3	3	1	1	2.13	2.13	16.08	7611	7682	1	1	1	1	2	1	1	0	0	1	0	2	1.67	3	1	0	4.69	10	59	1	0	0	0	0	0	0	0	0	0	0	0	0	0	0	61
500	8.93	5.74	5.34		1	1	1	1	0	10.37	10.37	6.9	804	425	1	1	1	1	2	1	1	0	0	0	1	3	-3.19	1	1	0	4.78	8	75	1	1	0	0	0	0	0	0	0	0	0	0	1	1	0	70
501	60.34	21.74		7.19	1	1	3	1	0	31.22	55.22	4.79	2389	6125	10	2	1	1	2	1	1	0	0	1	0	3	-38.6	1	1	0	7.61	9	75	1	0	0	0	0	0	0	0	0	0	0	0	0	0	0	48
502	6.44	7.9		16.27	1	0	0	0	0			2.29	-33	-3739	0	0	1	1	2	1	1	1	1	0	1	2	1.46	3	1	0	5.08	19	80	2	0	0	0	0	1	0	0	0	0	0	0	0	0	0	22
503	3.04	2.49			1	0	0	0	0			1.49			0	0	1	1	2	1	1	0	0	0	1	1	-0.55	2	1	0	3.05	7	54	2	0	0	0	0	0	0	0	0	0	0	0	0	0	0	24
504	9.69	7.72	3.62		0	0	0	0	0			2.76	1535	-573	0	0	1	1	2	1	1	0	0	0	0	3	-1.97	1	1	0	6.16	17	68	2	0	0	0	0	0	0	0	0	0	1	0	0	1	0	41
505	2.05	1.93	3.67		0	3	3	1	0	0.77	0.77	3	553	-1578	1	1	1	1	2	1	1	0	1	0	3	1	-0.12	3	1	0	5.95	14	83	1	1	0	0	0	0	0	0	1	0	0	0	0	0	0	32
506	16.75	14.33		4.62	0	3	3	1	1	12.12	12.12	7.78	2935	6670	10	2	1	1	2	1	1	0	0	1	2	3	-2.42	1	1	0	8.52	15	82	1	1	0	0	0	1	0	0	0	0	0	0	0	0	0	49
507	5.65	5.94		4.69	0	0	0	0	0			1.48	687	1717	0	0	1	1	2	1	1	0	0	0	1	2	0.29	3	1	1	19.33	23	25	1	0	0	0	0	1	0	0	0	0	0	0	0	0	0	55
508	10.49	8.13		7.56	0	1	1	1	0	66.77	66.77	1.17	504	727	10	2	1	1	2	1	1	1	1	0	1	3	-2.36	1	1	0	8.13	19	46	2	0	0	0	0	0	0	0	1	0	0	0	0	0	0	20
509	7.22	8.77	10.56		1	3	3	1	1	3.52	3.52	7.38	2420	2863	1	1	1	1	2	1	1	0	0	1	3	3	1.55	3	1	0	4.48	5	55	1	1	0	0	0	1	0	1	0	0	0	0	0	0	0	44
510	5.1	5.22			1	0	0	0	0			1.05	4395	2890	0	0	0	0	1	0	0	0	0	0	2	2	0.12	3	1	0	1.81	8	80	2	0	0	1	0	0	0	0	0	0	0	0	0	0	0	18
511	48.8	38.36		17.9	0	1	2	1	0	13.75	61.75	2.39	227	570	10	2	1	1	1	1	1	0	1	0	3	3	-10.44	1	1	0	7.97	27	68	1	1	1	0	0	0	0	0	0	0	0	0	0	0	0	19
512	13.95	9.83	8.25		0	0	0	0	0			0.55	-2178	-4230	0	0	1	0	1	0	0	0	0	0	0	3	-4.12	1	1	0	3.02	19	32	2	0	0	0	0	0	0	0	0	0	0	0	0	0	0	15
513	5.32	3.73		2.66	0	0	0	0	0			1.99	3776	1759	0	0	1	1	2	1	1	0	0	1	1	2	-1.59	2	1	1	5.59	30	51	2	1	0	0	0	0	0	0	0	0	0	0	0	0	0	29
514	34.65	28.33	20.62		0	3	3	1	1	9.2	9.2	8.41	2218	4234	1	1	1	1	2	1	1	0	0	1	4	3	-6.32	1	1	0	4.21	33	64	2	1	1	0	0	1	0	0	0	0	0	0	0	0	0	47
515	11.4	9.71		12.06	0	0	0	0	0			1.25	-150	-2198	0	0	1	1	2	1	1	0	0	0	0	3	-1.69	2	1	0	6.04	20	69	1	0	0	0	0	0	0	0	0	0	0	0	0	0	0	57
516	9.9	5.37		6.32	0	3	3	1	1	9.68	9.68	1.22	1660	1726	1	1	1	1	2	1	1	0	0	1	1	3	-4.53	1	1	0	12.17	39	65	2	0	0	0	0	0	1	0	0	0	0	0	0	0	0	42
517	8.74	13.21			0	0	0	0	0			1.52	-628	1829	0	0	0	1	2	1	1	0	0	0	2	3	4.47	3	1	1	1.44	18	49	1	1	0	0	0	1	0	0	0	0	0	0	0	0	0	16
518	3.32	2.92			0	0	0	0	0			1.62	-2422	-5351	0	0	1	0	1	0	0	0	0	0	1	1	-0.4	2	1	0	5.1	49	33	2	1	0	0	0	0	0	0	0	0	0	0	0	0	0	27
519	1.4	1.57			0	0	0	0	0			2.13	3491	4033	0	0	1	1	2	1	1	0	0	1	2	1	0.17	3	1	1	2.63	10	74	2	1	0	0	0	0	0	0	1	0	0	0	0	0	0	22
520	4.15	3.5			0	0	0	0	0			1.58	1090	2135	0	0	1	1	2	1	1	0	0	1	0	2	-0.65	2	1	0	6.29	48	60	1	0	0	0	0	0	0	0	0	0	0	0	0	0	0	32
521	3.42	3.55			0	2	2	1	0	13.27	13.27	4.98	-1062	-4049	10	2	0	1	2	1	1	0	0	0	0	1	0.13	3	1	0	2.88	6	42	1	0	0	0	0	0	0	0	0	0	0	0	0	0	0	28
522	5.61	5.41			0	3	3	1	0	14.47	14.47	2.55	-2922	-7016	10	2	1	1	2	1	1	1	1	0	2	2	-0.2	3	1	0	2.8	34	66	1	1	0	0	0	0	0	0	1	0	0	0	0	0	0	21
523	2.81	2.04			0	1	1	1	0	27.05	27.05	1.73	-4119	-5307	10	2	1	1	2	1	1	1	1		1	1	-0.77	2	1	1	2.5	13	75	2	1	0	0	0	0	0	0	0	0	1	0	1	1	0	45
524	6.24	7.81			0	0	0	0	0			1.51	-3275	-10639	0	0	1	0	1	0	0	0	0	0	2	2	1.57	3	1	0	1.62	9	65	1	1	0	0	0	1	0	0	0	0	0	0	0	0	0	24
525	9.27	6.51			0	0	0	0	0			5.4	270	-1180	0	0	1	0	1	0	0	0	0	0	2	3	-2.76	1	1	0	1.76	13	77	1	1	1	0	0	0	0	0	0	0	0			0		37
526	8.58	6.47	6.43		0	0	0	0	0			1.7	-1210	-3025	0	0	0	0	1	0	0	0	1	0	2	3	-2.11	1	1	0	3.15	6	79	1	1	1	0	1	0	0	0		0	0			0		24
527	5.7	3.43		3.49	0	2	2	1	0	9.08	9.08	7.8	1900	365	1	1	1	1	2	1	1	0	0	0	1	2	-2.27	1	1	0	4.52	9	56	2	1	0	0	0	0	0	0	0	0	0			0		40
528	4.01	3.3		6.37	1	0	0	0	0			1.4	547	-133	0	0	1	0	1	0	0	0	0	0	1	2	-0.71	2	1	0	14.89	62	47	1	0	0	0	0	0	0	1	0	0	0			0		27
529	8.23	7.65			1	2	2	1	0	5.5	5.5	8	1995	4765	1	1	0	0	1	0	0	0	0	0	3	3	-0.58	2	1	0	2.58	12	61	1	1	0	0	0	1	0	1	0	0	0			0		29
530	3.14	2.46		3.25	0	0	0	0	0			3.2	305	540	0	0	1	1	2	1	1	0	0	0	2	1	-0.68	2	1	0	8.05	14	73	1	0	0	0	0	1	0	0	0	0	0			0		25
531	5.05	4.5		3.26	1	1	2	1	0	13	12.5	2.1	6920	6965	10	2	1	1	2	1	1	0	0	1	0	2	-0.55	2	1	0	5.92	9	48	2	0	0	0	0	0	0	0		0	0			0		29
532	5.47	3.81		4.23	0	3	3	1	1	17.33	17.33	1.1	9985	12680	10	2	1	1	2	1	1	0	0	1	1	2	-1.66	2	1	1	5.46	7	52	1	1	0	0	0	0	0	0	0	0	0			0		33
533	9.63	7.11		5.9	1	0	0	0	0			1.3	-905	-3725	0	0	1	0	1	0	0	0	0	0	2	3	-2.52	1	1	0	9.7	10	64	2	1	0	0	0	1	0	0	0	0	0			0		29
534	3.94	3.51			0	1	1	1	0	7.57	7.57	1.5	950	1465	1	1	0	1	2	1	1	0	0	0	2	2	-0.43	2	1	0	3.64	89	67	2	1	0	0	0	1	0	0	0	0	0			0		16
535	3.76	2.2			0	1	1	1	0	38.2	38.2	2.1	5330	8401	10	2	1	1	2	1	1	0	0	1	1	1	-1.56	2	1	1		56	65	2	1	0	0	0	0	0	0	0	0	0			0		34
536	49.26	34.7			0	0	0	0	0			1.7	92	-1232	0	0	0	0	1	0	0	0	1	0	1	3	-14.56	1	1	0	1.92	4	78	2	1	0	0	0	0	0	0	0	0	0	0	0	0	0	6
537	11.83	9.03	6.08		1	1	3	1	1	7.78	33.92	15	779	8085	1	1	1	1	2	1	1	0	1	1	3	3	-2.8	1	1	0	4.27	4	78	1	1	0	1	0	0	0	0	0	0	0	0	0	0	0	77
538	5.36	4.71		4.19	0	3	3	1	0	16	16	1	-2265	-4613	10	2	0	0	1	0	0	0	1	0	2	2	-0.65	2	1	0	6.09	25	72	1	1	0	0	1	1	0	0	0	0	0	0	0	0	0	20
539	3.03	2.76	4.21		0	0	0	0	0			2.5	964	2383	0	0	1	0	1	0	0	1	0	0	0	1	-0.27	2	1	1	2.79	22	46	2	0	0	0	0	0	0	0	0	0	0	0	0	0	0	20
540	3.63	3.42		4.38	0	0	0	0	0			1.1	533	829	0	0	0	1	1	1	1	0	0	0	1	1	-0.21	3	1	0	6.11	11	46	1	1	0	0	0	0	0	0	0	0	0	0	0	0	0	19
541	7.26	4.26	9.08		0	0	0	0	0			2.3	4229	3399	0	0	0	0	1	0	0	0	0	0	0	3	-3	1	1	0	3.71	8	52	1	0	0	0	0	0	0	0	0	0	0	0	0	0	0	16
542	6.04	5.6		3.8	0	0	0	0	0			1	4473	5426	0	0	0	1	2	1	1	0	0	1	0	2	-0.44	2	1	0	8.39	14	46	2	0	0	0	0	0	0	0	0	0	0	0	0	0	0	17
543	35.03	16.52		24.51	0	1	1	1	0	43.77	43.77	1.2	300	4626	10	2	1	1	2	1	1	0	0	1	1	3	-18.51	1	1	1	6.06	15	84	2	1	0	0	0	0	0	0	0	0	0	0	0	0	0	34
544	2.1	2.05		4.12	0	0	0	0	0			0.9	-2682	-3217	0	0	0	1	1	1	1	1	0	0	2	1	-0.05	3	1	0	8.16	16	82	1	1	0	0	0	1	0	0	0	0	1	0	0	1	0	10
545	5.73	3.77		5.85	0	3	3	1	1	11.55	11.55	3.9	2356	2403	1	1	0	1	2	1	1	0	0	1	2	2	-1.96	1	1	0	4.77	13	56	2	1	0	0	0	1	0	0	0	0	0	0	0	0	0	26
546	2.11	1.31		1.21	0	1	1	1	0	36.15	36.15	3.3	3339	4889	10	2	1	1	2	1	1	0	1	0	4	1	-0.8	2	1	1	10.92	15	84	2	1	0	1	1	0	1	0	1	0	0	0	0	0	0	38
547	2.07	2.39		2.9	1	1	1	1	0	1.67	1.67	5.4			1	1	1	1	2	1	1	0	0	1	1	1	0.32	3	1	0	9.89	10	60	1	0	0	0	0	0	0	1	0	0	0	0	0	0	0	70
548	6.82	5.49		3.87	0	0	0	0	0			0.7	398	265	0	0	1	1	2	1	1	0	0	0	2	2	-1.33	2	1	0	6	7	67	1	1	0	0	0	0	0	0	0	0	0	0	0	0	0	25
549	3.56	1.5		10.92	1	0	0	0	0			1.8	2715	6461	0	0	1	1	2	1	1	0	1	1	3	1	-2.06	1	1	1	16.64	22	69	1	1	0	0	0	0	0	1	0	0	0	0	0	0	0	32
550	14.73	13.55		7.89	0	1	1	1	0	6.95	6.95	1	3078	4376	1	1	0	0	1	0	0	0	0	0	0	3	-1.18	2	1	0	8.96	18	44	1	0	0	0	0	0	0	0	0	0	0	0	0	0	0	27
551	12.11	7.67			0	2	2	1	0	16.67	16.67	1.6	3403	6523	10	2	0	0	1	0	0	0	0	0	0	3	-4.44	1	1	0	1.97	6	30	2	0	0	0	0	0	0	0	0	0	0	0	0	0	0	27
552	2.3	2.41	2.1		0	0	0	0	0			0.9	219	102	0	0	0	0	1	0	0	0	0	0	1	1	0.11	3	1	0	4.16	11	71	1	0	0	0	0	0	0	0	1	0	0	0	0	0	0	13
553	5.67	6.16		6.09	0	3	3	1	1	1.1	1.1	0.6	-3896	-5640	1	1	1	1	2	1	1	0	0	0	1	2	0.49	3	1	0	7.74	16	66	1	1	0	0	0	0	0	0	0	0	0	0	0	0	0	38
554	10.1	10.55		4.77	0	1	2	1	0	31.43	55.43	5.1	-768	-369	10	2	1	1	2	1	1	0	0	0	1	3	0.45	3	1	0	4.55	9	54	1	1	0	0	0	0	0	0	0	0	0	0	0	0	0	54
555	2.84	1.6	1.52		0	3	3	1	0	7.9	7.9	4.2	1195	456	1	1	1	1	2	1	1	0	0	1	2	1	-1.24	2	1	1	4.17	11	66	1	1	0	0	0	1	0	0	0	0	0	0	0	0	0	41
556	25.42	24.27	22.94		0	0	0	0	0			0.8	-1393	-2191	0	0	0	0	1	0	0	0	0	0	3	3	-1.15	2	1	0	4.17	17	70	1	1	0	1	0	0	1	0	0	0	0	0	0	0	0	10
557	3.84	2.65			0	1	1	1	0	6.48	6.48	1.3			1	1	1	1	2	1	1	0	0	0	0	2	-1.19	2	1	0	9.49	14	66	2	0	0	0	0	0	0	0	0	0	0	0	0	0	0	48
558	18.99	6.52			1	1	1	1	0	10.32	10.32	3.5	3611	6827	1	1	1	1	2	1	1	0	0	1	2	3	-12.47	1	1	1	7.97	15	79	2	1	0	0	0	0	1	0	0	0	1	0	0	1	0	20
559	3.74	2.45			1	1	3	1	0	9.98	46.03	1.9	750	4219	1	1	1	1	2	1	1	0	0	1	2	1	-1.29	2	1	0	2.31	3	71	1	1	0	0	0	0	1	0	0	0	0	1	0	1	0	40
560	2.36	1.8			1	1	3	1	1	6.57	24.3		4208	5638	1	1	1	1	2	1	1	1	1	1	3	1	-0.56	2	1	1	46.05	92	57	2	1	1	0	0	0	0	0	1	0	0	1	0	1	0	83
561	4.73	3.07			1	0	0	0	0			0.9	712	-564	0	0	1	0	1	0	0	0	0	0	1	2	-1.66	2	1	0	5.51	6	74	1	1	0	0	0	0	0	0	0	0	0	0	0	0	0	24
562	5.12	5.52	4.62		1	1	2	1	0	0.52	20.22	2.2	325	894	1	1	1	1	2	1	1	1	1	0	1	2	0.4	3	1	0	4.16	28	67	1	0	0	0	0	0	0	0	0	0	1	0	0	1	0	56
563	12.16	9.39	7.53		1	1	1	1	0	7.38	7.38	0.8	8948	8022	1	1	0	1	2	1	1	0	0	1	3	3	-2.77	1	1	1	3.94	32	84	1	1	0	1	0	0	1	0	0	0	0	0	0	0	0	32
564	3.43	2.93		2.88	0	0	0	0	0			1.4	2144	2836	0	0	1	1	2	1	1	0	0	1	2	1	-0.5	2	1	0	8.46	8	76	1	1	0	0	0	0	0	0	0	0	1	0	0	1	0	33
565	2.88	2.27	2.09		0	0	0	0	0			1.4	1777	2479	0	0	0	0	1	0	0	1	0	0	2	1	-0.61	2	1	0	4.07	38	85	1	0	0	0	0	0	1	0	0	0	1	0	1	1	0	26
566	15.4	11.9		12.63	0	1	1	1	0	11.78	11.78	0.7	2326	-1686	1	1	1	0	1	0	0	0	0	0	0	3	-3.5	1	1	0	5.09	18	55	1	0	0	0	0	0	0	0	0	0	0	0	0	0	0	37
567	4.79	4.34			0	0	0	0	0				866		0	0	0	0	1	0	0	0	0	0	0	2	-0.45	2	0	0	1.11	10	37	2	0	0	0	0	0	0	0	0	0	0	0	0	0	0	8
568	5.36	5.06	6.78		0	0	0	0	0			0.7	-272	-5367	0	0	1	1	2	1	1	0	0	0	1	2	-0.3	2	0	0	3.91	11	54	1	0	0	0	0	1	0	0	0	0	0	0	0	0	0	18
569	2.55	1.81	2.21		0	1	2	1	0	18.15	19.84	1.3	3201	3633	10	2	1	1	2	1	1	0	0	1	0	1	-0.74	2	1	1	3.14	14	94	2	0	0	0	0	0	0	0	0	0	0	0	0	0	0	31
570	3.38	2.45		3.96	0	0	0	0	0			0.7	3504	5198	0	0	1	1	2	1	1	0	0	1	0	1	-0.93	2	1	0	10.78	17	49	2	0	0	0	0	0	0	0	0	0	0	0	0	0	0	25
571	8.73	8.98		7.15	0	3	3	1	1	17.82	17.82	2.2	115	2965	10	2	1	0	1	0	0	0	0	0	2	3	0.25	3	1	1	9.83	38	74	2	1	0	0	0	1	0	0	0	0	0	0	0	0	0	27
572	5.68	2.8			1	3	3	1	1	17.12	17.12		5493	9761	10	2	1	1	2	1	1	0	0	1	1	2	-2.88	1	1	0	1.01	1	82	2	0	1	0	0	0	0	0	0	0	0	0	0	0	0	81
573	3.85	3.97			1	0	0	0	0			1.2	360	-141	0	0	0	0	1	0	0	0	0	0	0	2	0.12	3	1	0	1.47	6	23	1	0	0	0	0	0	0	0	0	0	0	0	0	0	0	18
574	15.42	11.85			0	1	1	1	0	5.03	5.03	1	888	-1087	1	1	0	1	2	1	1	0	0	0	5	3	-3.57	1	1	1	2.52	32	56	1	1	1	0	0	1	1	0	0	0	0	0	0	0	0	32
575	2.05	1.63		5.46	0	0	0	0	0			0.9	4293	6688	0	0	1	1	2	1	1	0	0	0	0	1	-0.42	2	1	1	7.63	36	53	1	0	0	0	0	0	0	0	0	0	0	0	0	0	0	27
576	20.47	11.95		5.71	0	1	1	1	0	6.15	6.15	2	5435	8927	1	1	1	1	2	1	1	0	0	1	2	3	-8.52	1	1	0	8.78	24	64	2	1	0	0	0	1	0	0	0	0	0	0	0	0	0	47
577	5.27	4.34	4.59		0	0	0	0	0			1.1	4357	1198	0	0	1	1	2	1	1	0	0	1	2	2	-0.93	2	1	0	3.01	8	76	1	0	0	1	0	1	0	0	0	0	1	0	0	1	0	41
578	2.64	2.63			0	0	0	0	0			0.5	1163	-132	0	0	0	1	2	1	1	0	0	1	2	1	-0.01	3	1	0	1.95	5	79	1	1	0	0	0	1	0	0	0	0	0	0	0	0	0	19
579	17.25	9.34		15.33	1	3	3	1	1	16.78	16.78	6	3399	4814	10	2	1	1	2	1	1	0	1	1	4	3	-7.91	1	1	0	8.75	49	51	1	1	0	0	0	1	1	0	1	1	1	0	0	1	0	49
580	5.49	3.56	2.38		0	1	1	1	0	16.93	16.93	0.5	869	-2384	10	2	1	1	2	1	1	0	0	1	2	2	-1.93	1	1	0	3.96	10	80	1	1	0	0	0	1	0					0	0	0	0	21
581	2.63	3.35		8.08	1	3	3	1	1	4.97	4.97	1.6	5058	10449	1	1	1	1	2	1	1	1	1	0	1	1	0.72	3	1	0	9.91	95	77	2	1	0	0	1	0	0	0	0	1	0	0	0	0	0	42
582	2.35	2.33			0	1	1	1	0	6.47	6.47	0.6	7720	8192	1	1	0	1	2	1	1	0	0	1	0	1	-0.02	3	1	0	1.6	53	57	2	0	0	0	0	0	0	0	0	0	0	0	0	0	0	18
583	2.38	2.13	1.78		0	0	0	0	0			0.5	2995	6635	0	0	1	1	2	1	1	0	0	0	0	1	-0.25	3	1	0	3.1	16	50	2	0	0	0	0	0	0	0	0	0	0	0	0	0	0	40
584	8.22	5.47			0	0	0	0	0			0.6	953	3120	0	0	1	0	1	0	0	0	0	0	0	3	-2.75	1	1	0	6.6	12	61	1	0	0	0	0	0	0	0	0	0	0	0	0	0	0	28
585	8.16	9.43			0	3	3	1	0	4.07	4.07	1.2	4887	7501	1	1	0	1	2	1	1	0	0	0	2	3	1.27	3	1	0	4.5	10	58	1	1	0	0	0	0	0	1	0	0	0	0	0	0	0	25
586	4.16	3.33			0	0	0	0	0			1.4	7294	8217	0	0	1	1	2	1	1	0	0	1	1	2	-0.83	2	1	1	5.83	14	54	1	0	0	0	0	1	0	0	0	0	0	0	0	0	0	29
587	6.59	4.18			0	1	1	1	0	17.6	17.6	1.8	-4548	-4285	10	2	1	1	2	1	1			1	4	2	-2.41	1	1	0	4.09	9	62	1	1	1	0	0	0	1	0	0	0	0	0	0	0	0	45
588	5.78	5.35			0	1	3	1	1	9.94	45.42	3	14596	28218	1	1	1	1	2	1	1	0	0	1	0	2	-0.43	2	1	0	7.93	50	63	2	0	0	0	0	0	0	0	0	0	0	0	0	0	0	36
[truncated: 2 more columns]
